# Supplementary material for: Proteomic and metabolomic profiling of aged pork loin chops reveals molecular phenotypes linked to pork tenderness
Source: J Anim Sci. 2024 Nov 20;102:skae355. doi: 10.1093/jas/skae355 (PMC11630860; doi:10.1093/jas/skae355)
Supplement: skae355_suppl_Supplementary_Data [file skae355_suppl_supplementary_data.zip]

Archive with 2 entries (2 files):
- Supplemental_Information.docx
- Supplementary_Tables_Proteomic_Metabolomic_Processed_Data.xlsx
