# Supplementary material for: Proteomic and metabolomic profiling of aged pork loin chops reveals molecular phenotypes linked to pork tenderness
Source: J Anim Sci. 2024 Nov 20;102:skae355. doi: 10.1093/jas/skae355 (PMC11630860; doi:10.1093/jas/skae355)
Supplement: skae355_suppl_Supplementary_Data [file skae355_suppl_supplementary_data.zip › Supplementary_Tables_Proteomic_Metabolomic_Processed_Data.xlsx]

## Sheet: Protein_Data
accession	checked	protein_fdr_confidence_combined	master	description	exp_q_value_combined	sum_pep_score	coverage_in_percent	number_of_peptides	number_of_psms	number_of_unique_peptides	number_of_aas	mw_in_kDa	calc_pi	score_mascot_mascot	score_sequest_ht_sequest_ht	number_of_peptides_by_search_engine_mascot	number_of_peptides_by_search_engine_sequest_ht	biological_process	cellular_component	molecular_function	pfam_ids	entrez_gene_id	ensembl_gene_id	gene_symbol	gene_id	reactome_pathways	number_of_protein_pathway_groups	number_of_razor_peptides	Count	F01_126	F01_127N	F01_127C	F01_128N	F01_128C	F01_129N	F01_129C	F01_130N	F01_130C	F01_131N	F02_126	F02_127N	F02_127C	F02_128N	F02_128C	F02_129N	F02_129C	F02_130N	F02_130C	F02_131N
A0A480SN35	FALSE	High	IsMasterProtein	Titin isoform X6	0	3417.25	14	324	17812	249	28113	3117	6.48	87463	30880.5	303	324	protein metabolism;other metabolic processes	other cell component	kinase activity;other molecular function	Pf00041, Pf00069, Pf02818, Pf07679, Pf18362						0	97	100	0.579368	-0.0135998	0.251086	0.100568	0.101838	-0.309714	-0.227858	0.019001	0.556327	-0.244739	-0.105733	0.386428	0.335339	0.283075	0.099452	0.1353	-0.0247139	0.170886	0.0590128	-0.246209
A0A4X1U902	FALSE	High	IsMasterProtein	Uncharacterized protein	0	1807.92	8	183	9185	10	26898	2986.9	6.65	60813	16139.7	167	183	protein metabolism;other metabolic processes		kinase activity;other molecular function	Pf00041, Pf00069, Pf07679, Pf09042						0	120	100	0.0309236	-0.243272	-0.119991	-0.117297	-0.221353	-0.314063	-0.152458	-0.265102	0.105019	-0.251079	-0.281882	-0.0350672	0.0680256	-0.0348874	-0.142966	-0.0756529	-0.207964	-0.153508	-0.127505	-0.376002
F1S557	FALSE	High	IsMasterProtein	4-alpha-glucanotransferase	0	1591.72	78	98	9139	11	1501	170.9	6.86	54887	16241.4	93	98	other metabolic processes	other cell component	other molecular function	Pf06202, Pf14699, Pf14701, Pf14702		ENSSSCG00000006872	AGL	F1S557		0	133	100	-0.0142735	0.193587	-0.143044	-0.0055274	0.0368159	-0.0201973	-0.140013	0.0720941	-0.173972	0.261136	0.152055	0.0120676	-0.045589	-0.125584	0.0469381	-0.0906982	0.0278634	0.00162212	0.10329	0.0703326
A0A4X1U0N5	FALSE	High	IsMasterProtein	Fructose-bisphosphate aldolase	0	1540.37	79	39	36656	3	416	45	8.09	294098	61389.6	38	39	other metabolic processes		other molecular function	Pf00274		ENSSSCG00005028591; ENSSSCG00030073338; ENSSSCG00035056442; ENSSSCG00040046630; ENSSSCG00045017276; ENSSSCG00050071521; ENSSSCG00055030340; ENSSSCG00060013470; ENSSSCG00065029937; ENSSSCG00070014198	ALDOA	A0A4X1U0N5		0	74	100	0.134044	0.217724	0.00507167	0.373366	0.107502	0.249938	-0.0195818	0.239736	-0.566528	0.484577	0.3204	-0.0179516	0.272844	0.117037	0.294093	0.279722	0.477601	0.146339	0.397361	0.349597
Q5XLD3	FALSE	High	IsMasterProtein	Creatine kinase M-type	0	1430.05	89	52	15494	28	381	43	7.09	93848	26898.8	50	49	other metabolic processes;stress response	non-structural extracellular	kinase activity;other molecular function	Pf00217, Pf02807	397264	ENSSSCG00005021466; ENSSSCG00015006617; ENSSSCG00025045630; ENSSSCG00030060031; ENSSSCG00035068926; ENSSSCG00040061159; ENSSSCG00045036676; ENSSSCG00055011557; ENSSSCG00060027142; ENSSSCG00065001659; ENSSSCG00070028309	CKM	Q45EW9; Q5XLD3; ssc:397264	Creatine metabolism	1	48	100	-1.10665	-1.0601	-1.25964	-0.946849	-1.28616	-0.249928	0.624902	-0.920115	-1.35421	-0.690521	-0.640061	-1.16608	-0.851543	-0.931696	-0.911714	-1.03778	-0.463904	-0.950501	-0.617657	-0.400579
A0A4X1VXU3	FALSE	High	IsMasterProtein	Uncharacterized protein	0	1324.88	74	93	7596	93	1484	167.1	6.23	54780	13172.8	91	93				Pf00041, Pf07679		ENSSSCG00025047814; ENSSSCG00035072215; ENSSSCG00045027129; ENSSSCG00065051282; ENSSSCG00070027457	MYOM2	A0A4X1VXU3		0	0	100	-0.232109	-0.227032	-0.0121944	0.145896	-0.431108	-0.215022	-0.3448	0.140102	-0.20001	0	-0.257388	-0.480234	-0.0218256	0.191543	0.0829363	-0.0267782	-0.173792	-0.153242	-0.0860844	-0.211163
A0A480IPA8	FALSE	High	IsMasterProtein	Plectin isoform 1a	0	1174.83	42	172	3327	4	4531	514.1	5.88	19448	5430.25	160	172	cell organization and biogenesis	cytoskeleton;other cell component	cytoskeletal activity	Pf00307, Pf00681, Pf17902, Pf18373						0	190	100	-0.0628378	-0.123397	0.0647472	0.0107345	-0.00945633	-0.117282	0.00823722	-0.103533	1.01119	-0.183733	-0.058111	0.0864124	0.119568	-0.0269318	-0.102319	-0.0472195	-0.245554	0.0403928	-0.0595749	-0.188547
A0A0B8S031	FALSE	High	IsMasterProtein	Pyruvate kinase	0	1162.85	81	41	16965	2	531	57.8	7.85	127811	30748.7	40	40	other metabolic processes		kinase activity;other molecular function	Pf00224, Pf02887			PKM	A0A0B8S031		0	8	90	1.34727	1.01759	-0.154748	1.16974	0.207064	0.970591	0.190961	0.941071	-0.838774	1.00121	1.10966	0.37368	0.198485	-1.00055	1.11843	0.485064	0.847817	0.251861	1.18786	1.40618
A0A4X1USV7	FALSE	High	IsMasterProtein	2-phospho-D-glycerate hydro-lyase	0	1145.01	67	30	25161	20	500	54.2	8.29	229461	45516	28	30	other metabolic processes	cytosol	other molecular function	Pf00113, Pf03952		ENSSSCG00030072658; ENSSSCG00040018069; ENSSSCG00050018801; ENSSSCG00060045017; ENSSSCG00070019886	ENO3	A0A4X1USV7		0	20	100	-0.335766	-0.0298082	-0.414453	0.0355932	-0.136385	0.0427214	-0.239147	-0.0312969	-0.761286	0.242262	0.185747	-0.489887	-0.0242054	-0.321705	0.0670795	0.0288704	0.321642	-0.105194	0.222226	0.188575
A0A481BBQ7	FALSE	High	IsMasterProtein	Nebulin isoform 3	0	1089.78	24	150	4922	3	6704	776.3	9.07	28581	7956.39	137	150		other cell component	cytoskeletal activity	Pf00880, Pf14604						0	0	80	-0.738676	0.903375	-0.666364	0.459804	0.134292	0.671883	-0.0280415	0.548239	-2.74836	1.03009	1.1779	-0.480994	0.197206	-1.03935	0.246383	0.471992	1.04319	-0.426682	0.369761	0.897322
F1SHX0	FALSE	High	IsMasterProtein	Nebulin	0	1089.36	25	151	4945	4	6665	772.2	9.09	28293	8038.35	137	151		other cell component	cytoskeletal activity	Pf00880, Pf14604		ENSSSCG00000016397	NEB	F1SHX0		0	177	100	-0.620863	0.0122389	0.18052	0.244069	-0.206741	-0.202497	0.0941566	0.0612382	1.10241	0.224945	-0.194209	-0.184458	-0.132495	0.253771	-0.148165	0.0462709	-0.181164	-0.0466467	-0.0565253	0.0332784
A0A287AQJ5	FALSE	High	IsMasterProtein	Multifunctional fusion protein	0	1086.37	36	43	19324	5	1137	126.2	8.27	150240	34527.1	43	43	other metabolic processes		kinase activity;other molecular function	Pf00224, Pf00644, Pf02887		ENSSSCG00000001930	PKM	A0A287AQJ5		0	67	100	-0.00789656	-0.0186465	-0.499051	0.125464	-0.262347	0.0512064	-0.46465	-0.0217488	-0.802578	0.227535	0.176741	-0.686582	-0.240448	-0.292596	-0.0490806	-0.0743338	0.212785	-0.540963	0.141614	0.248471
A0A480J3J1	FALSE	High	IsMasterProtein	Titin	0	963.695	22	102	4930	2	5474	616.7	5.62	32016	8598.22	95	102				Pf07679, Pf09042						0	0	100	-1.39836	0.468589	-0.616017	0.393495	-0.345123	0.784009	0.521676	0.30378	2.28123	0.726889	0.622988	-0.570619	-1.39069	-0.128269	-0.936567	-0.39037	0.202684	-0.372381	-0.414287	0.881837
A0SNU7	FALSE	High	IsMasterProtein	Glyceraldehyde-3-phosphate dehydrogenase (Fragment)	0	876.971	82	15	22328	3	260	27.8	7.2	195659	40165.6	15	15			other molecular function	Pf02800						0	0	100	1.41389	1.38301	0.472696	1.0053	0.986202	0.763251	-1.05292	1.3156	-1.39812	0.525893	1.22039	0.135113	0.951399	-0.823276	1.16714	1.26227	1.32298	0.502411	0.71799	1.50873
A0A286ZT13	FALSE	High	IsMasterProtein	Albumin	0	768.943	75	48	7684	3	595	68.1	6.38	51406	14346.9	46	48		non-structural extracellular	other molecular function	Pf00273		ENSSSCG00000008948	ALB	A0A286ZT13		0	61	100	-0.0536552	0.461453	0.112696	0.208869	0.0513847	-0.112209	0	0.0271619	-0.56363	0.369246	-0.0118157	-0.13802	-0.256924	-0.139854	-0.21519	-0.16187	0.173178	-0.391968	-0.138249	0.0626707
A0A4X1T5G0	FALSE	High	IsMasterProtein	Uncharacterized protein	0	760.028	76	47	7128	2	586	67.1	6.15	45435	13287.9	45	47		non-structural extracellular	other molecular function	Pf00273						0	0	70											-1.45661	-1.51487	-1.11017	-1.26133	-1.06267	2.52854	2.83626	2.35073	-1.79349	-1.81525
A0A4X1UVA2	FALSE	High	IsMasterProtein	Glyceraldehyde-3-phosphate dehydrogenase	0	741.171	59	17	15609	3	402	43.5	8.35	121122	27002.8	17	17	other metabolic processes		other molecular function	Pf00044, Pf02800		ENSSSCG00025034278; ENSSSCG00065077443; ENSSSCG00070019692	GAPDH	A0A4X1UVA2		0	41	100	0.440288	0.367171	0.00282043	-0.240213	-0.0173555	-0.231692	-1.00484	0.229808	0.309167	-0.680326	0.348238	-0.224846	-0.278041	-1.19071	0.0765831	0.128746	0.241976	-0.408679	-0.199969	0.67577
A0A4X1TAN5	FALSE	High	IsMasterProtein	Uncharacterized protein	0	708.467	75	35	8397	5	562	61.6	7.01	100420	15069.2	35	35	other metabolic processes		other molecular function	Pf00408, Pf02878, Pf02879, Pf02880		ENSSSCG00015080781; ENSSSCG00070007911	PGM1	A0A4X1TAN5		0	45	100	-0.162309	0.0395372	-0.213547	0.0248041	0.0172558	-0.0449627	-0.138632	0.000754614	-0.810734	0.164331	0.0979906	-0.0301303	0.0361501	-0.0320644	-0.0463357	-0.0505232	-0.00379254	0.119268	0.0738754	-0.00365496
A0A480X8T8	FALSE	High	IsMasterProtein	L-lactate dehydrogenase	0	696.597	76	30	9917	26	374	41.1	8.62	60712	16982.3	29	30	other metabolic processes	other cell component	other molecular function	Pf00056, Pf02866						0	5	100	-0.945075	-0.783936	-1.18806	-0.704048	-1.044	-0.86301	-0.095951	-0.749257	-1.06698	-0.614064	-0.50542	-1.19694	-1.16094	-1.13195	-0.673574	-0.896707	-0.537107	-1.18192	-0.596921	-0.461111
F1SMN5	FALSE	High	IsMasterProtein	Filamin C	0	645.017	31	64	2642	56	2720	290.2	5.96	19753	4584.03	60	64	cell organization and biogenesis	plasma membrane;other membranes;cytosol;other cell component	cytoskeletal activity	Pf00307, Pf00630	100518997	ENSSSCG00000016578	FLNC	F1SMN5; ssc:100518997	Cell-extracellular matrix interactions	1	9	100	0.90388	-0.228124	0.363183	-0.209896	0.129548	-0.351511	-0.534466	-0.286108	0.0398527	-0.471269	-0.273453	0.305726	0.521389	-0.204088	0.110712	0.0448726	-0.101711	0.135446	0.110366	-0.458392
A0A4X1VUZ8	FALSE	High	IsMasterProtein	Uncharacterized protein	0	642.711	54	55	3131	54	1140	127.6	6.55	19904	5434.36	54	54				Pf00041, Pf07679, Pf18362	100511817	ENSSSCG00025067512; ENSSSCG00035046100; ENSSSCG00040008010; ENSSSCG00070026890	MYBPC2	A0A4X1VUZ8; ssc:100511817		0	1	100	0.275168	-0.0328547	0.0590105	0.154518	-0.209984	-0.447334	-0.239241	0.0299752	0.672387	-0.341751	-0.547855	-0.0526545	0.0654975	0.0341474	0.0399388	0.0940405	-0.355463	0.00478283	-0.228069	-0.312425
A0A5G2RCH7	FALSE	High	IsMasterProtein	Myomesin 1	0	615.972	46	57	3163	57	1546	173.2	6.25	20846	5514.21	55	57				Pf00041, Pf07679		ENSSSCG00000003693	MYOM1	A0A5G2RCH7		0	0	100	-0.173882	-0.130661	-0.0318352	0.0455824	-0.402185	-0.283115	-0.17105	0.0668411	-0.00633849	0.054983	-0.0707591	-0.0925766	-0.00738612	0.206672	0.103371	-0.0729837	0.0107312	-0.0153279	0.0360552	-0.0932599
F1RPH0	FALSE	High	IsMasterProtein	Phosphoglycerate kinase	0	608.127	76	27	8321	21	417	44.5	7.9	71547	15467.5	27	27	protein metabolism;other metabolic processes;stress response;other biological processes	non-structural extracellular;other membranes;cytosol	kinase activity;other molecular function	Pf00162		ENSSSCG00000012440	PGK1	F1RPH0	Gluconeogenesis; Glycolysis	2	8	100	0.0697055	0.134018	-0.365545	0.180949	-0.249244	-0.0688738	-0.302238	0.100819	-1.14309	0.255915	0.291162	-0.450196	-0.0782812	-0.0397229	-0.0295125	0.0453197	0.259813	-0.214071	0.145137	0.399324
A0A288CFT0	FALSE	High	IsMasterProtein	Triosephosphate isomerase	0	562.434	80	27	6892	27	285	30.5	7.71	67982	12898.5	27	26	other metabolic processes	cytosol	other molecular function	Pf00121		ENSSSCG00000000685	TPI1	A0A288CFT0	Glycolysis; Gluconeogenesis	2	0	100	-0.154307	0.127113	-0.356949	0.137062	-0.158677	0.31007	0.369031	0.0433753	-1.06854	0.345522	0.385925	-0.511351	0.0871861	-0.357528	0.270091	0.110948	0.345074	-0.17311	0.36485	0.483543
Q5S1S4	FALSE	High	IsMasterProtein	Carbonic anhydrase 3	0	549.915	90	26	3589	26	260	29.4	7.85	16857	7193.7	26	26	other metabolic processes;other biological processes	cytosol	other molecular function	Pf00194	494016	ENSSSCG00005032882; ENSSSCG00070016319	CA3	Q0Z809; Q5S1S4; ssc:494016	Reversible hydration of carbon dioxide	1	0	100	-1.35926	-1.3043	-1.89486	-0.947312	-1.56105	0.259515	0.627374	-0.92931	-3.07519	-1.0098	-0.484262	-1.17589	-0.220012	-1.31187	-0.968831	-0.863445	-0.160242	-1.42496	-0.119249	0.0356526
A0A4X1VES0	FALSE	High	IsMasterProtein	Uncharacterized protein	0	548.215	57	34	3707	26	655	71.8	5.59	28242	6418.08	32	34	other biological processes		other molecular function	Pf00012		ENSSSCG00015069700; ENSSSCG00025017275; ENSSSCG00030050253; ENSSSCG00035044011; ENSSSCG00040005582; ENSSSCG00045023744; ENSSSCG00050038470; ENSSSCG00055027843; ENSSSCG00060076803; ENSSSCG00065048629; ENSSSCG00070024763	HSPA8	A0A4X1VES0		0	13	100	0.272571	0.381496	0.119554	0.273112	0.280399	0.0908822	-0.0244745	0.134007	0.281342	0.337385	0.158851	0.0543751	0.137284	0.0917508	0.0589905	0.13857	0.17698	0.24209	0.156465	0.104162
A0A5G2R940	FALSE	High	IsMasterProtein	Calcium-transporting ATPase	0	527.727	43	34	1979	24	1012	111.3	5.29	19502	3318.24	34	34	transport	other membranes;cytosol;ER/Golgi	transporter activity;other molecular function	Pf00122, Pf00689, Pf00690, Pf08282, Pf13246		ENSSSCG00000007805	ATP2A1	A0A5G2R940		0	14	100	1.1065	-0.379791	0.484737	-1.033	-0.0787253	-0.378198	-0.596779	-0.683727	-0.65753	-1.098	-0.280299	-0.656576	-0.127271	-1.47235	-0.211125	-0.380496	-0.118811	-0.713781	0.0741279	-0.799148
A0A287BDV9	FALSE	High	IsMasterProtein	Glycerol-3-phosphate dehydrogenase [NAD(+)]	0	523.268	84	21	4506	20	349	37.7	6.46	41923	8243.01	21	21	other metabolic processes	cytosol;other cell component	other molecular function	Pf01210, Pf07479	100153250	ENSSSCG00000000214	GPD1	A0A287BDV9; ssc:100153250		0	2	100	0.0643632	0.339404	-0.00443278	0.405467	0.00511782	0.125944	-0.147578	0.261636	-1.10444	0.43461	0.120373	-0.167374	-0.0763107	0.246919	0.298356	0.328013	0.348153	-0.0570784	0.146107	0.462358
A0A480S836	FALSE	High	IsMasterProtein	Glucose-6-phosphate isomerase	0	510.117	56	32	1892	32	558	63.1	7.99	10606	3637.21	29	32	other metabolic processes;developmental processes;signal transduction;other biological processes	non-structural extracellular;plasma membrane;other membranes;cytosol;nucleus	signal transduction activity or receptor binding;other molecular function	Pf00342						0	0	100	-1.97748	-2.00607	-2.10917	-1.92895	-2.15933	-1.67266	0.655252	-1.7874	-2.66258	-1.68902	-2.02201	-1.90971	-1.46048	-1.9412	-1.92269	-2.09527	-2.15042	-2.1326	-1.84109	-1.7131
A0A4X1TPV9	FALSE	High	IsMasterProtein	Fructose-bisphosphate aldolase	0	496.936	25	12	5231	4	434	46.9	7.01	65740	12860.2	11	12	other metabolic processes		other molecular function	Pf00274		ENSSSCG00025056295; ENSSSCG00065072790; ENSSSCG00070011298	ALDOC	A0A4X1TPV9		0	0	100	0.501998	0.253516	0.224859	0.61829	0.04329	0.36079	0.0427458	0.283521	-1.76469	0.496326	-0.48717	-0.636294	-0.451493	-0.165582	-0.554846	-0.317143	-0.164176	-0.437004	-0.33189	-0.225569
A0A287B8N1	FALSE	High	IsMasterProtein	ATP-dependent 6-phosphofructokinase	0	490.193	47	29	2637	29	809	88.9	8.34	26999	4695.13	28	29	other metabolic processes;other biological processes	plasma membrane;other membranes;cytosol;cytoskeleton;nucleus	kinase activity;other molecular function	Pf00365		ENSSSCG00000021129	PFKM	A0A287B8N1		0	0	100	0.673154	0.427445	0.178704	-0.20007	0.405887	0.0430456	-0.624111	0.369528	-0.0913975	-0.215952	0.286325	0.281584	0.214495	-0.402667	0.168965	-0.017462	0.255044	0.0795778	0.0252758	0.245587
A0A4X1W8R1	FALSE	High	IsMasterProtein	2-phospho-D-glycerate hydro-lyase	0	482.963	48	19	9858	11	589	63.8	9.39	70779	17956.3	18	19	other metabolic processes	cytosol	other molecular function	Pf00113, Pf03952						0	0	100	-0.394531	-0.308609	0.0153912	0.258937	-0.144572	-0.271282	0.0825371	0.124104	-0.873494	0.121059	-0.388313	-0.965686	-0.111168	0.291571	-0.109065	0.327968	-0.273361	0.44276	0.0769806	0.538354
G0Z3A1	FALSE	High	IsMasterProtein	Phosphoglucomutase 1	0	463.798	66	32	6763	2	562	61.7	6.49	75602	11696.3	31	32	other metabolic processes		other molecular function	Pf00408, Pf02878, Pf02879, Pf02880	397566		PGM1	G0Z3A1; ssc:397566		0	0	60	0.531494	0.949114	-0.0725212	1.31811	0.964478	1.37247	0.27634	1.16685		1.15856
Q9TV62	FALSE	High	IsMasterProtein	Myosin-4	0	437.693	33	55	1181	8	1937	223.1	5.76	7762	2010.13	51	55	other biological processes	cytoskeleton;other cell component	cytoskeletal activity;nucleic acid binding activity;other molecular function	Pf00063, Pf01576, Pf02736	100144306	ENSSSCG00000029441; ENSSSCG00070001491	MYH4	Q9TV62; ssc:100144306		0	59	100	-0.383875	-0.365188	0.0121614	-0.256515	-0.250701	-0.726159	-0.333732	-0.459573	0.399197	-0.784165	-0.290207	-0.293652	-0.0419736	-0.299441	-0.298911	-0.321188	-0.0244463	-0.0786528	-0.475366	-0.300948
P09571	FALSE	High	IsMasterProtein	Serotransferrin	0	436.979	68	43	1889	43	696	76.9	7.14	12670	3169.75	41	43	stress response;transport;other biological processes	non-structural extracellular;plasma membrane;other membranes;other cytoplasmic organelle	other molecular function	Pf00405			TF	P09571		0	0	100	-0.252396	-0.0280182	0.109452	0.215482	-0.0456651	-0.0696602	0.82646	-0.22374	0.485475	0.280472	-0.546411	-0.277667	-0.375956	-0.479211	-0.304738	-0.210476	-0.48455	-0.292058	-0.562203	0.0114464
A0A287A435	FALSE	High	IsMasterProtein	Uncharacterized protein	0	424.589	47	20	2007	15	606	65.6	7.99	13339	3678.22	20	20		cytoskeleton	other molecular function	Pf00412, Pf00595, Pf15936		ENSSSCG00000010359	LDB3	A0A287A435		0	10	100	-0.57796	0.363548	-0.0768652	0.254205	0.0412572	-0.0532362	0.210249	0.217174	0.196761	0.404675	0.422905	-0.0228253	-0.283885	0.107922	-0.0723844	0.0595077	0.216971	0.136419	0.179815	0.471725
A0A5G2RET9	FALSE	High	IsMasterProtein	Actinin alpha 3	0	420.474	52	40	1459	33	931	106.2	5.49	13093	2512.92	36	40			cytoskeletal activity;other molecular function	Pf00307, Pf00435, Pf08726	100519531	ENSSSCG00000038323	ACTN3	A0A5G2RET9	Striated Muscle Contraction	1	10	100	0.449909	-0.247374	-0.276482	-0.501965	-0.458564	-0.797368	-1.34101	0.0884632	-0.549584	-0.730265	-0.348262	-0.169532	0.244729	-0.318459	-0.30645	-0.362598	-0.290041	-0.328509	-0.712361	-0.351573
A0A0B8RTA5	FALSE	High	IsMasterProtein	Aconitate hydratase, mitochondrial	0	417.876	48	28	1666	28	781	85.5	7.83	11778	2917.85	28	28	other metabolic processes	mitochondrion	other molecular function	Pf00330, Pf00694			ACO2	A0A0B8RTA5		0	0	100	0.328992	0.485834	0.0681803	0.328586	0.302944	0.329828	-0.187496	0.57154	-0.848742	0.640091	0.255084	0.113881	0.258522	0.360268	0.175217	0.0657626	0.264813	0.156597	0.196838	0.157985
A0A4X1TS37	FALSE	High	IsMasterProtein	Heat shock protein HSP 90-alpha	0	415.471	51	36	1874	23	789	90.6	5.02	11982	3286.29	34	36	other biological processes	other cell component	other molecular function	Pf00183, Pf02518		ENSSSCG00015010858; ENSSSCG00025026657; ENSSSCG00030037509; ENSSSCG00035056819; ENSSSCG00045009069; ENSSSCG00050002300; ENSSSCG00060008700; ENSSSCG00070011114	HSP90AA1	A0A4X1TS37		0	17	100	-0.0533332	-0.0863301	-0.151132	-5.68268e-05	0.00231448	-0.0295445	-0.255823	-0.40308	0.0324514	-0.208901	0.0201078	0.0971302	0.140927	-0.118638	-0.116698	0.0820832	0.128806	0.184926	0.058949	-0.0357346
A5A8V6	FALSE	High	IsMasterProtein	Heat shock 70kDa protein 1A	0	414.842	55	29	1890	6	641	70.1	5.82	14189	3408.08	27	29	other biological processes		other molecular function	Pf00012	396648		HSPA1A	A5A8V6; ssc:396648		0	24	100	0.225091	-0.107422	0.00671004	0.158063	-0.334928	-0.0182303	-0.259616	-0.339188	0.738747	-0.111053	0.0185092	-0.0816482	0.124564	-0.132404	-0.197895	0.0610852	0.22511	0.113744	0.235505	-0.00215581
B5KJG2	FALSE	High	IsMasterProtein	Phosphoglycerate mutase	0	379.204	80	20	9147	15	253	28.7	8.72	52933	13435.5	20	20	other metabolic processes;other biological processes		other molecular function	Pf00300	100188980	ENSSSCG00000016720	PGAM2	B5KJG2; ssc:100188980	Glycolysis; Gluconeogenesis	2	8	100	-0.142084	0.155738	-0.354638	-0.139515	-0.275714	-0.101586	-0.458938	0.163018	-0.254664	0.351147	0.204599	-0.403818	-0.0618166	0.0476921	0.0180717	-0.0590594	0.11763	-0.0858186	0.198818	0.173771
A0A5G2QZ79	FALSE	High	IsMasterProtein	Uncharacterized protein	0	365.985	21	58	827	10	7182	779.1	6.02	6973	1552.47	55	58	other metabolic processes		enzyme regulator activity;kinase activity	Pf00041, Pf00612, Pf00621, Pf07679		ENSSSCG00000034569	OBSCN	A0A5G2QZ79		0	51	100	0.695216	0.0217004	0.332882	-0.00955929	0.179006	-0.42453	-0.167447	0.089102	0.644043	-0.349356	-0.195452	-0.410562	0.0120781	-0.00414664	0.170461	0.0262514	-0.18526	-0.0820755	-0.0744653	-0.315907
A0A286ZQ79	FALSE	High	IsMasterProtein	Adenylate kinase isoenzyme 1	0	351.781	58	18	4036	18	268	29.1	8.9	36399	7333.34	18	18	other metabolic processes	cytosol;cytoskeleton	kinase activity;other molecular function	Pf00406		ENSSSCG00000005627	AK1	A0A286ZQ79	Interconversion of nucleotide di- and triphosphates	1	0	100	-0.303549	-0.0911767	-0.509226	-0.0819154	-0.224883	-0.110046	-0.49098	0.000406049	-0.0556456	0.1808	0.0101779	-0.510574	-0.330723	-0.222405	-0.0983044	-0.158824	-0.0155306	-0.273101	-0.0166805	0.147753
A0A4X1T308	FALSE	High	IsMasterProtein	Uncharacterized protein	0	327.598	17	17	1567	2	1233	137.5	6.01	3819	3278.44	17	17				Pf00041, Pf07679, Pf18362		ENSSSCG00035050030; ENSSSCG00065027523; ENSSSCG00070005555	MYBPC1	A0A4X1T308		0	19	100	0.124833	-0.179461	-0.260255	0.351172	-0.486809	-0.201776	-0.155683	-0.0903152	1.65884	-0.138447	-0.533159	-0.109455	0.0604742	0.64736	-0.28215	0.0890834	-0.0564391	-0.131349	0.210052	-0.183995
A0A286ZSB5	FALSE	High	IsMasterProtein	15S Mg(2+)-ATPase p97 subunit	0	300.259	46	27	933	27	817	90.8	5.27	7371	1463.56	26	27	other metabolic processes	other cell component	other molecular function	Pf00004, Pf02359, Pf02933, Pf09336, Pf17862		ENSSSCG00000005300	VCP	A0A286ZSB5		0	0	100	0.0277654	0.0257755	-0.289759	-0.323271	-0.222796	-0.191332	-0.606342	-0.103295	-0.658688	-0.404406	0.00250111	-0.186198	-0.278368	-0.425318	-0.152549	-0.100106	-0.118235	-0.194273	-0.220762	-0.0388033
A0A480NF45	FALSE	High	IsMasterProtein	Obscurin isoform b	0	299.946	13	54	501	6	6772	738.5	5.83	3498	845.44	49	54	cell adhesion;protein metabolism;other metabolic processes	other cell component	enzyme regulator activity;kinase activity;other molecular function	Pf00041, Pf00069, Pf00612, Pf00621, Pf07679						0	0	80	0.081884	-0.319933	0.0908912	-0.345423	0.100482	-0.350663	0.0647737	-0.304738	-0.698012	-0.586027
A0A4X1V2J1	FALSE	High	IsMasterProtein	Fructose-bisphosphatase	0	299.639	52	14	1254	14	339	36.7	7.66	10785	2358.79	14	14	other metabolic processes		other molecular function	Pf00316, Pf18913						0	0	100	-0.212239	0.110419	0.302777	0.188828	0.0238099	0.255608	-0.0141047	0.675207	1.30916	0.678896	-0.093134	0.0764609	-0.198855	0.568774	0.313413	0.312652	0.379215	0.0141916	0.24703	0.392806
F1RKG8	FALSE	High	IsMasterProtein	Uncharacterized protein	0	289.71	82	13	2173	13	187	21	7.49	15858	4214.04	13	13	other biological processes			Pf01161	100518336	ENSSSCG00000009851	PEBP1	F1RKG8; ssc:100518336	Negative regulation of MAPK pathway; MAP2K and MAPK activation	2	0	100	-0.146062	0.194939	-0.0162879	0.194025	0.0437188	0.00638621	-0.263718	0.113314	-1.06763	0.126832	-0.132098	-0.475275	-0.27813	-0.108057	-0.465773	-0.340922	-0.288002	-0.240929	-0.378987	-0.544777
F6PXR6	FALSE	High	IsMasterProtein	Four and a half LIM domains protein 1 isoform 5	0	282.826	60	16	1869	16	324	36.4	8.34	14764	3443.51	15	16	other biological processes		other molecular function	Pf00412						0	0	100	0.653382	0.17528	0.296502	-0.477762	0.331179	-0.227552	-0.232217	0.132088	0.615548	-0.67839	0.303797	0.312225	0.357869	0.0694891	-0.151743	-0.233563	0.138218	-0.207859	0.241058	-0.251263
A0A4X1TTC3	FALSE	High	IsMasterProtein	Adenylosuccinate synthetase isozyme 1	0	276.205	57	21	1114	2	457	50.2	8.44	6846	1822.24	19	21	other metabolic processes	other cell component	other molecular function	Pf00709		ENSSSCG00070012677	ADSSL1	A0A4X1TTC3		0	26	100	0.202311	0.226441	0.160038	-0.0330288	0.0354643	0.2496	-0.146805	0.0198846	0.593862	0.063893	0.471995	-0.0364027	-0.00114981	-0.236047	-0.175673	0.0245664	0.218357	0.0193603	0.159524	0.359664
A0A4X1TMS8	FALSE	High	IsMasterProtein	Annexin	0	273.925	59	32	957	31	671	75.6	5.8	3795	1532.59	31	32	other biological processes	other cell component	other molecular function	Pf00191						0	1	100	-0.281683	-0.231316	-0.295465	-0.254633	-0.39623	-0.10819	0.245872	-0.169522	1.14475	-0.0718631	-0.103298	-0.185726	-0.257303	0.162408	-0.156758	-0.155513	-0.0140547	-0.160832	-0.118272	-0.300055
A0A287AWI9	FALSE	High	IsMasterProtein	Elongation factor 2	0	273.294	45	31	875	31	858	95.3	6.83	5485	1409.07	29	30	protein metabolism;other metabolic processes	other cell component	nucleic acid binding activity;other molecular function	Pf00009, Pf00679, Pf03144, Pf03764, Pf14492						0	0	100	-0.00347159	0.172019	0.106938	-0.193651	0.0344157	-0.125625	-0.0162339	-0.101134	1.25848	-0.124567	0.0861845	0.14464	-0.0562251	-0.161698	0.0554597	0.029398	0.124891	0.0653291	-0.0346769	-0.0477028
Q2HYU1	FALSE	High	IsMasterProtein	Creatine kinase	0	256.398	57	20	1304	20	419	47.4	8.21	6289	2116.17	20	20	other metabolic processes	mitochondrion	kinase activity;other molecular function	Pf00217, Pf02807	733602	ENSSSCG00000014128	CKMT2	Q2HYU1; ssc:733602		0	0	100	0.326666	0.39142	-0.0661438	0.374362	0.0578151	0.360904	-0.207233	0.545489	0.00502619	0.579627	-0.0603069	-0.216056	-0.215776	0.415018	0.0304257	-0.139586	-0.186199	-0.156575	0.214815	0.0263019
A0A5G2RGL7	FALSE	High	IsMasterProtein	Malate dehydrogenase	0	255.326	56	18	2198	18	395	42	9.19	22667	3862.92	18	18	other metabolic processes	other membranes;mitochondrion	other molecular function	Pf00056, Pf02866		ENSSSCG00000025486	MDH2	A0A5G2RGL7	Citric acid cycle (TCA cycle); Gluconeogenesis	2	0	100	-0.354228	0.00979996	-0.33546	-0.0809726	-0.299808	-0.00209647	-0.510202	0.160059	-0.630854	0.205549	-0.00250111	0.0830832	-0.0354918	0.577826	-0.0367198	-0.166965	-0.100811	-0.0730377	0.00914887	-0.0123349
Q0R678	FALSE	High	IsMasterProtein	Maillard deglycase	0	248.321	80	15	1124	15	189	19.9	6.79	9211	1924.62	13	15	cell-cell signaling;cell organization and biogenesis;protein metabolism;DNA metabolism;RNA metabolism OR transcription;other metabolic processes;stress response;transport;other biological processes	plasma membrane;other membranes;cytosol;mitochondrion;ER/Golgi;nucleus;other cell component	signal transduction activity or receptor binding;enzyme regulator activity;nucleic acid binding activity;other molecular function	Pf01965	780404	ENSSSCG00000003385	PARK7	F1RII4; Q0R678; ssc:780404	Aggrephagy	1	0	100	0.0866503	0.21249	0.0783051	0.389004	0.0563491	0.0989108	0.180401	0.190139	-0.110021	0.5892	0.452705	0.223899	0.209394	0.481931	0.28998	0.294634	0.600279	0.260647	0.560099	0.553902
A0A4X1VMP3	FALSE	High	IsMasterProtein	BTB domain-containing protein	0	247.812	41	23	1039	23	606	68.1	5.25	7862	1790.93	23	23	cell organization and biogenesis;protein metabolism;other metabolic processes;other biological processes	plasma membrane;other membranes;cytosol;cytoskeleton;ER/Golgi;nucleus;other cell component		Pf00651, Pf01344, Pf07707	100627572	ENSSSCG00025051550; ENSSSCG00050078582; ENSSSCG00060030651; ENSSSCG00070025023	KLHL41	A0A4X1VMP3; ssc:100627572		0	0	100	0.311881	0.201308	0.466743	0.240777	-0.00746573	0.0935232	-0.159539	0.423529	-0.74151	0.287758	0.109364	0.504402	0.473274	0.701956	0.253321	0.260974	0.15622	0.679478	0.444875	0.421084
B2ZF47	FALSE	High	IsMasterProtein	Mitochondrial aldehyde dehydrogenase 2	0	245.358	53	21	732	19	521	56.9	6.87	3932	1309.99	20	21			other molecular function	Pf00171			ALDH2	B2ZF47		0	2	100	-0.0273657	0.022292	-0.251637	0.00717685	-0.116392	0	0.234781	0.121013	-0.530487	-0.0935601	-0.0733646	-0.31859	-0.222126	0.0111899	-0.0284546	-0.0814692	0.0485966	0.00632898	-0.199344	0.0673088
A0A5G2QM05	FALSE	High	IsMasterProtein	Uncharacterized protein	0	245.009	61	29	987	27	545	60	6.58	6148	1595.42	29	29				Pf07679						0	0	100	1.35744	-0.649761	0.381179	-0.82103	0.141734	-1.14638	-0.853406	-0.503987	0.848837	-1.19546	-0.356561	0.872415	0.897873	-0.190916	0.345487	-0.0347842	-0.316963	0.0658098	0.128031	-0.696159
P02540	FALSE	High	IsMasterProtein	Desmin	0	235.721	52	25	1544	22	471	53.6	5.27	13713	2756.4	24	25	cell organization and biogenesis;other biological processes	plasma membrane;other membranes;cytoskeleton;nucleus;other cell component	cytoskeletal activity;other molecular function	Pf00038, Pf04732	396725	ENSSSCG00000020785; ENSSSCG00015032038; ENSSSCG00025014279; ENSSSCG00030010480; ENSSSCG00035015748; ENSSSCG00040019479; ENSSSCG00045038283; ENSSSCG00050040989; ENSSSCG00055002623; ENSSSCG00060047403; ENSSSCG00065034406; ENSSSCG00070016194	DES	O62656; P02540; ssc:396725	Striated Muscle Contraction	1	3	100	0.527313	-0.13597	0.681234	-0.305226	0.397068	-0.509517	-0.743699	-0.0536915	0.480996	-0.781339	-0.470111	0.37041	0.351595	-0.676634	-0.0328024	-0.550345	-0.679208	0.0190918	-0.47585	-0.68074
A0A481D232	FALSE	High	IsMasterProtein	ATP synthase subunit beta	0	234.865	61	22	898	22	534	56.9	5.27	7205	1484.48	20	22	other metabolic processes;transport	other membranes;other cell component	transporter activity;other molecular function	Pf00006, Pf02874						0	0	100	0.0346078	0.300223	-0.22418	0.269044	-0.242335	0.399946	-0.166916	0.399308	0.904281	0.344734	0.0597401	-0.338407	-0.205882	0.265784	0.0318909	-0.0896131	-0.0968585	-0.0990634	-0.0285524	-0.0151765
A0A4X1UTR8	FALSE	High	IsMasterProtein	Uncharacterized protein	0	228.196	84	14	1016	13	192	20.9	4.96	9367	1755.6	12	14			other molecular function							0	1	100	0.206817	0.138079	0.083975	-0.0992472	-0.21516	-0.331042	0.112992	0.06141	-0.181011	-0.0419649	0.258319	-0.355551	-0.051906	0.0576865	0.206248	0.282851	0.464077	0.265256	0.163661	0.362055
A6NA29	FALSE	High	IsMasterProtein	AMP deaminase	0	227.364	33	22	899	22	747	86.5	6.99	5550	1491.27	22	22	other metabolic processes		other molecular function	Pf19326						0	0	100	0.681749	-0.254601	0.663758	-1.01644	0.490334	-0.621657	-0.106643	-0.392009	0.185683	-0.698538	-0.165966	0.81953	0.666691	-0.433879	0.39978	0.00310091	-0.682817	0.126119	0.0215596	-0.861633
A0A5G2QM90	FALSE	High	IsMasterProtein	Myosin binding protein C1	0	224.15	12	11	961	2	1130	127	6.81	2238	2222.58	11	11				Pf00041, Pf07679, Pf18362		ENSSSCG00000000866	MYBPC1	A0A5G2QM90		0	0	100	1.31168	0.199065	0.369758	0.787775	0.15412	-1.29002	0.305264	0.296902	3.23603	0.187463	-0.0483023	0.605202	0.229414	0.835037	1.01636	0.58741	-1.88941	0.486558	-1.92949	-1.75475
F1SMZ7	FALSE	High	IsMasterProtein	60 kDa chaperonin	0	223.461	43	19	584	19	573	60.9	5.87	4213	965.07	17	19	cell organization and biogenesis;stress response;transport;other biological processes	other membranes;cytosol;mitochondrion	other molecular function	Pf00118						0	0	100	-0.136366	-0.1522	-0.0797084	-0.450215	0.01104	-0.0812615	-0.389761	-0.14046	-0.139855	-0.175091	-0.121581	0.280824	-0.000214632	0.255126	-0.105932	-0.0886213	-0.176764	-0.040488	-0.0929783	-0.269994
A0A4X1V5H0	FALSE	High	IsMasterProtein	Alpha-1,4 glucan phosphorylase	0	222.44	19	13	3192	3	843	96.3	6.95	22044	5041.53	13	13	other metabolic processes		other molecular function	Pf00343		ENSSSCG00055014505; ENSSSCG00070021943	PYGB	A0A4X1V5H0		0	0	100	-0.0286471	-0.234527	-1.09223	-0.69691	-1.25748	-0.667161	-0.612825	-0.531716	-2.07946	-0.45922	-0.767073	-1.92597	-1.44897	-0.91724	-1.25456	-1.33455	-0.876072	-1.72229	-0.855411	-0.621174
A0A4X1UZP1	FALSE	High	IsMasterProtein	2-phospho-D-glycerate hydro-lyase	0	216.642	34	9	4971	4	422	46.1	4.94	40709	7547.93	8	9	other metabolic processes	cytosol	other molecular function	Pf00113, Pf03952						0	0	100	0.466868	0.446244	0.418879	0.686203	0.366875	0.437843	0.276263	0.484021	0.569077	0.617165	0.588038	0.615408	0.774365	0.431888	0.653684	0.718677	0.712672	0.811968	0.612501	0.707653
A0A480K7Y0	FALSE	High	IsMasterProtein	LIM domain-binding protein 3	0	211.254	36	7	510	2	330	35.5	9.2	4586	1045.38	6	7		cytoskeleton		Pf00595, Pf15936						0	0	80	0.26158	1.69511	0.511708	0.915439	0.691439	1.85243	1.60971	1.29989	-3.17086	1.90365	2.72792	1.51181	1.58003	1.06299	1.37657	1.77812	2.29318	1.65086	2.12303	2.26243
A0A4X1VKL9	FALSE	High	IsMasterProtein	Uncharacterized protein	0	208.351	26	31	670	17	5347	569.4	6.05	4624	1092.83	26	31										0	17	100	0.0224312	-0.0614871	0.166561	0.191558	-0.0629885	0.0585222	0.147293	0.0773813	-0.448048	0.0799158	-0.193436	-0.232654	-0.0901893	0.0858025	-0.152295	-0.063862	-0.166084	-0.200491	-0.11491	-0.0345994
A0A4X1U5D4	FALSE	High	IsMasterProtein	Calcium-transporting ATPase	0	207.046	19	16	712	6	1037	114.5	5.44	7315	1384.72	16	16	transport	other membranes;cytosol;ER/Golgi	transporter activity;other molecular function	Pf00122, Pf00689, Pf08282, Pf13246		ENSSSCG00070014188	ATP2A2	A0A4X1U5D4		0	0	100	1.20375	0.31483	0.733385	0.0838298	0.525006	0.353942	0.0384078	0.349001	-0.015439	0.0596099	-0.157801	0.458457	0.476278	-0.239681	0.0667179	-0.219167	-0.409527	-0.237284	0.073943	-0.664273
F1RHL9	FALSE	High	IsMasterProtein	Actinin alpha 2	0	199.235	33	25	417	17	894	103.7	5.45	3007	720.52	22	25	cell organization and biogenesis;other biological processes	plasma membrane;other membranes;cytoskeleton;other cell component	cytoskeletal activity;other molecular function	Pf00307, Pf00435, Pf08726	100157406	ENSSSCG00000010144	ACTN2	F1RHL9; ssc:100157406		0	2	100	0.685412	-0.386941	-0.422562	-0.728314	-0.577257	-1.01968	-1.40848	-0.0598709	-2.3457	-0.835625	0.118966	0.239149	0.671279	0.152866	0.0640304	0.0761551	0.218243	0.0140642	-0.0633524	-0.00188811
Q4PS85	FALSE	High	IsMasterProtein	Myozenin-1	0	190.473	34	6	824	6	298	31.6	8.24	13008	1824.46	4	6	cell organization and biogenesis;stress response;other biological processes	cytoskeleton;nucleus;other cell component	enzyme regulator activity;cytoskeletal activity	Pf05556	574060	ENSSSCG00005014773; ENSSSCG00015078943; ENSSSCG00025033590; ENSSSCG00030074487; ENSSSCG00035072203; ENSSSCG00040004299; ENSSSCG00045011230; ENSSSCG00050040637; ENSSSCG00055026866; ENSSSCG00060073956; ENSSSCG00065005213; ENSSSCG00070005711	MYOZ1	Q1AG04; Q4PS85; ssc:574060		0	0	100	0.514593	-0.134775	0.315886	0.494515	0.016799	-0.469902	-0.327268	0.103059	1.20168	-0.071443	-0.404085	0.18021	0.222142	0.578749	0.0992201	0.288633	-0.254855	0.29118	-0.0901706	-0.0713552
P01965	FALSE	High	IsMasterProtein	Hemoglobin subunit alpha	0	189.361	91	11	1331	11	141	15	8.7	9110	2530.77	10	11	other metabolic processes;transport;other biological processes	cytosol;other cell component	other molecular function	Pf00042			HBA	P01965		0	0	100	-0.762868	-0.275465	-1.01745	-0.837308	-1.15884	-0.748453	-0.406508	-0.603617	-1.63375	-0.431217	0.107738	-0.598216	-0.530324	-0.367692	-0.358046	-0.28052	0.175349	-0.551343	-0.170096	-0.0396793
A0A4X1SRH0	FALSE	High	IsMasterProtein	Elongation factor 1-alpha	0	186.362	46	16	874	9	463	50.4	9.03	4302	1555.12	15	16	protein metabolism;other metabolic processes		nucleic acid binding activity;other molecular function	Pf00009, Pf03143, Pf03144		ENSSSCG00025063676; ENSSSCG00030026646; ENSSSCG00040047662; ENSSSCG00045017416; ENSSSCG00050066824; ENSSSCG00055009619; ENSSSCG00060041191; ENSSSCG00065027704; ENSSSCG00070003295	EEF1A2	A0A4X1SRH0		0	8	100	0.127913	0.181023	0.385487	0.0519224	0.246953	-0.0993554	-0.0375793	-0.254211	1.76023	0.0495646	-0.179841	0.117782	-0.479147	-0.304516	-0.314588	-0.291953	-0.419272	-0.247224	-0.204153	-0.524058
A0A0B8RZ10	FALSE	High	IsMasterProtein	Ubiquitin-activating enzyme E1	0	185.694	25	19	277	19	1058	117.7	5.85	1304	514.02	17	19	protein metabolism;other metabolic processes		other molecular function	Pf00899, Pf09358, Pf10585, Pf16190, Pf16191			UBA1	A0A0B8RZ10		0	0	100	0.255783	0.405083	0.269809	0.39565	0.377532	0.445049	0.234008	0.329445	0.193491	0.569034	0.289272	0.147952	0.273023	0.354167	0.340989	0.317395	0.243627	0.332594	0.326691	0.294394
Q9TSX9	FALSE	High	IsMasterProtein	Peroxiredoxin-6	0	182.537	80	18	826	18	224	25	6.01	6156	1226.24	17	17	other metabolic processes;stress response;other biological processes	cytosol;mitochondrion;nucleus;other cytoplasmic organelle;other cell component	other molecular function	Pf00578, Pf10417	399538	ENSSSCG00000022742; ENSSSCG00005034711; ENSSSCG00015080621; ENSSSCG00025055749; ENSSSCG00035043474; ENSSSCG00040066164; ENSSSCG00045018365; ENSSSCG00050014915; ENSSSCG00055015446; ENSSSCG00060036630; ENSSSCG00065006462; ENSSSCG00070016829	PRDX6	Q9TSX9; ssc:399538	Neutrophil degranulation	1	0	100	0.288791	0.412981	0.0430252	0.35369	0.185833	0.199929	0.0925556	0.327822	-0.935793	0.268587	0.363913	0.117667	0.312998	0.203027	0.190224	0.125333	0.173365	0.125706	0.245754	0.181011
A0A287BDM6	FALSE	High	IsMasterProtein	HATPase_c domain-containing protein	0	181.711	35	23	855	9	735	84.2	5.02	5891	1498.28	20	23	other biological processes	other cell component	other molecular function	Pf00183, Pf02518		ENSSSCG00000001701	HSP90AB1	A0A287BDM6		0	1	100	-0.238623	-0.384162	-0.0157401	-0.0727192	-0.189776	-0.566064	0.224519	-0.310386	-0.178846	-0.261633	-0.24177	-0.0211346	-0.178899	-0.549394	-0.401017	-0.231378	-0.389351	-0.194236	-0.342044	-0.54258
P02189	FALSE	High	IsMasterProtein	Myoglobin	0	180.767	77	12	516	12	154	17.1	7.31	3884	831.65	12	10	transport		other molecular function	Pf00042	397467	ENSSSCG00005016417; ENSSSCG00030023027; ENSSSCG00040067247; ENSSSCG00045017115; ENSSSCG00050054308; ENSSSCG00070009373	MB	P02189	Intracellular oxygen transport	1	0	100	-1.85011	-1.45991	-1.87385	-1.38852	-2.15425	-0.912923	-1.36083	-1.34183	-1.83358	-1.06857	0.467021	-0.494422	-0.5453	-0.530248	-0.523135	-1.37716	-0.186898	-1.32982	-0.176015	0.0751476
A0A481CYB2	FALSE	High	IsMasterProtein	Actin, alpha skeletal muscle	0	176.961	53	14	880	6	377	42	5.39	6382	1638.51	12	14				Pf00022						0	10	100	0.103155	0.00642504	-0.260596	-0.23016	-0.0432011	-0.10271	-0.6459	-0.342324	-0.0722206	-0.314598	0.263132	0.346025	-0.0214212	0.067055	0.149191	0.11883	-0.0388901	0.125106	0.262221	0.0417173
Q04967	FALSE	High	IsMasterProtein	Heat shock 70 kDa protein 6	0	175.273	24	12	714	2	643	71.1	6.06	5995	1399.73	11	12	stress response;transport;other biological processes	plasma membrane;other membranes;cytosol;nucleus;other cell component	other molecular function	Pf00012	396906		HSPA6	Q04967; ssc:396906		0	0	50											2.36413	1.13984	2.00723	1.02511	2.26403	1.94829	1.81509	1.29462	2.22028	2.07154
A0A480MV49	FALSE	High	IsMasterProtein	Metavinculin	0	171.071	32	29	501	29	1040	113.7	6.25	3099	814.25	28	29	cell adhesion	plasma membrane;other membranes;cytoskeleton;other cell component	cytoskeletal activity;other molecular function	Pf01044						0	0	100	-0.303932	-0.218968	-0.150637	-0.250166	-0.102845	-0.139982	0.0427934	-0.257499	1.12041	-0.151345	-0.329135	-0.101866	-0.402634	-0.232031	-0.293527	-0.199421	-0.275672	-0.0744756	-0.261882	-0.455035
A0A5G2R745	FALSE	High	IsMasterProtein	Aminopeptidase	0	169.293	31	21	560	21	944	106.1	5.78	2376	832.76	19	21	protein metabolism	other membranes	other molecular function	Pf01433, Pf11838, Pf17900		ENSSSCG00000017513	NPEPPS	A0A5G2R745	Antigen processing: Ubiquitination & Proteasome degradation	1	0	100	0.106649	0.0492047	-0.0837718	0.0832603	-0.0426587	0.177015	-0.150762	-0.0473613	-0.582427	0.0614656	0.0946755	0.0455137	0.114335	0.106256	0.0626403	-0.0159225	0.144387	0.00749842	0.168096	0.0966484
A0A287AJ76	FALSE	High	IsMasterProtein	Peroxiredoxin-2	0	168.913	59	11	755	11	214	23.3	5.29	2833	1503.33	10	11	other biological processes		other molecular function	Pf00578, Pf10417		ENSSSCG00000013736	PRDX2	A0A287AJ76		0	0	100	0.211279	0.41646	0.472397	0.499035	0.425023	0.391643	0.486125	0.562224	-0.159811	0.59184	0.665406	0.53395	0.526807	0.899136	0.418097	0.465966	0.476239	0.497921	0.513686	0.684961
P00336	FALSE	High	IsMasterProtein	L-lactate dehydrogenase B chain	0	168.499	38	13	1433	5	334	36.6	5.86	12646	2355.63	13	13	other metabolic processes	other membranes;mitochondrion	other molecular function	Pf00056, Pf02866	100621540		LDHB	P00336; ssc:100621540		0	9	100	-0.0985785	-0.406592	-0.373997	-0.199984	-0.307576	0.0631813	0.0472899	0.167069	-0.878316	-0.396997	0.11219	-0.0901983	-0.0821924	0.582829	-0.172551	-0.0249323	-0.0850815	-0.0207776	-0.0610882	0.226941
Q6QGC0	FALSE	High	IsMasterProtein	PDZ and LIM domain protein 3	0	168.161	57	15	695	15	365	39.5	7.21	4806	1147.84	15	14	cell organization and biogenesis;developmental processes;other biological processes	cytosol;cytoskeleton;other cell component	cytoskeletal activity;other molecular function	Pf00412, Pf00595, Pf15936	414421	ENSSSCG00000015796; ENSSSCG00005034876; ENSSSCG00015030376; ENSSSCG00025036042; ENSSSCG00030074128; ENSSSCG00035014492; ENSSSCG00040034605; ENSSSCG00050020686; ENSSSCG00055015298; ENSSSCG00060060611; ENSSSCG00065068360; ENSSSCG00070027183	PDLIM3	Q6QGC0; ssc:414421		0	0	100	-0.425317	0.0928076	0	-0.0408168	-0.179439	0.0551514	0.101809	-0.00946838	0.9494	0.0756503	-0.128781	-0.167148	-0.395037	-0.266732	-0.357562	-0.324325	-0.192617	-0.130139	-0.309455	-0.190528
A0A4X1V2S2	FALSE	High	IsMasterProtein	Peptidase S1 domain-containing protein	0	166.435	31	5	590	5	246	25.9	7.18	6683	1304.8	5	5	protein metabolism		other molecular function	Pf00089		ENSSSCG00025034685; ENSSSCG00035044838; ENSSSCG00065069796; ENSSSCG00070021313	LOC100302368	A0A4X1V2S2		0	0	100	-0.637536	-0.508197	-0.938569	-0.745934	-1.01269	-1.22843	-1.01424	-0.445529	-2.37476	-0.522246	-0.672293	-0.960225	-0.949432	-0.730719	-0.699056	-0.644288	-0.515211	-0.740619	-0.558787	-0.572306
Q9GJT2	FALSE	High	IsMasterProtein	S-formylglutathione hydrolase	0	153.597	59	11	347	11	282	31.5	7.02	1655	575.91	11	11	other metabolic processes	cytosol;other cell component	other molecular function	Pf00756	397127	ENSSSCG00000009407; ENSSSCG00025008498; ENSSSCG00035074723; ENSSSCG00065020640; ENSSSCG00070000676	ESD	Q9GJT2; Q9GM98; ssc:397127	Glutathione conjugation	1	0	100	-0.0740041	-0.0708707	-0.255853	0.289589	-0.0217933	-0.0912024	0.14074	-0.00879613	-0.728103	0.156184	0.333475	0.0310791	0.212984	0.338821	0.332483	0.135948	0.316138	0.266326	0.162233	0.347921
A0A4X1WAZ4	FALSE	High	IsMasterProtein	UTP--glucose-1-phosphate uridylyltransferase	0	153.533	41	18	702	18	517	57.8	7.33	3981	1256.6	17	18	other metabolic processes		other molecular function	Pf01704		ENSSSCG00015007327; ENSSSCG00025074795; ENSSSCG00030036444; ENSSSCG00035079504; ENSSSCG00040074247; ENSSSCG00045018718; ENSSSCG00050072578; ENSSSCG00060044311; ENSSSCG00070030105	UGP2	A0A4X1WAZ4		0	0	100	0.027468	-0.0634267	-0.0620658	-0.016339	0.283485	0.354271	-0.00320266	0.149557	0.40955	0.37215	0.0437489	0.168505	0.177461	0.160377	0.239508	0.215979	0.170176	0.185338	0.239081	0.296398
A0A287BHM1	FALSE	High	IsMasterProtein	Tropomyosin alpha-1 chain	0	151.124	50	21	1115	9	309	35.4	4.78	7778	1816.72	20	21		cytoskeleton	cytoskeletal activity	Pf00261		ENSSSCG00000004570	TPM1	A0A287BHM1		0	13	100	-0.26944	-0.0349944	-0.199836	-0.264662	0.0125655	0.114569	-0.463472	-0.0951682	0.787265	-0.255973	-0.166028	-0.210469	-0.198846	-0.241208	-0.200503	-0.171054	-0.324445	-0.0862107	-0.0101522	-0.207497
A0A5G2QFC2	FALSE	High	IsMasterProtein	Malate dehydrogenase	0	150.13	43	19	635	19	352	38.6	6.21	3991	1046.34	18	19	other metabolic processes		other molecular function	Pf00056, Pf02866		ENSSSCG00000025751	MDH1	A0A5G2QFC2		0	0	100	-1.15694	-1.03006	-0.885391	-0.871522	-1.01715	-0.731979	-0.00570658	-0.62607	-1.26578	-0.693172	-1.14826	-1.07483	-1.34041	-0.778503	-1.01433	-1.09584	-1.09205	-1.289	-1.09814	-0.997888
Q5GN48	FALSE	High	IsMasterProtein	Dystrophin	0	149.959	11	30	185	30	3674	424.6	5.91	858	281.52	27	30	cell-cell signaling	plasma membrane;other membranes;cytoskeleton;other cell component	cytoskeletal activity;other molecular function	Pf00307, Pf00397, Pf00435, Pf00569, Pf09068, Pf09069	497636		DMD	Q5GN48; ssc:497636		0	0	100	0.36395	0.244426	0.04497	0.457731	0.155985	0.266392	-0.0901137	0.321381	0.47043	0.412452	0.500734	0.248414	0.521095	0.406529	0.49482	0.417969	0.352043	0.234785	0.412522	0.305424
A0A287BQ81	FALSE	High	IsMasterProtein	GST class-pi	0	149.346	55	9	464	9	216	24.4	8.13	2664	788.68	9	9	other metabolic processes	mitochondrion;nucleus	other molecular function	Pf02798, Pf14497		ENSSSCG00000032003	LOC100739508	A0A287BQ81		0	0	100	-0.0513884	0.0255357	-0.53644	0.0179279	-0.24628	0.027763	-0.150547	0.192959	-0.737629	0.142694	-0.0238339	-0.367153	-0.116871	-0.00964475	-0.132529	-0.184658	-0.0049927	-0.0208825	-0.0383553	0.111696
A0A5G2QSK4	FALSE	High	IsMasterProtein	Rab GDP dissociation inhibitor	0	140.216	50	17	387	14	454	51.4	6.99	1823	594.27	16	17	transport;signal transduction;other biological processes	other cell component	enzyme regulator activity	Pf00996		ENSSSCG00000011137	GDI2	A0A5G2QSK4	Neutrophil degranulation; RAB GEFs exchange GTP for GDP on RABs	2	4	100	0.0530375	0.256536	-0.231495	0.151598	0.0611673	0.130835	-0.103929	-0.0102576	-0.893487	0.270051	-0.0249305	-0.175486	-0.0608188	-0.201982	-0.136674	-0.23469	-0.0806426	-0.131116	-0.0772041	-0.208594
P04178	FALSE	High	IsMasterProtein	Superoxide dismutase [Cu-Zn]	0	134.66	80	8	401	8	153	15.9	6.52	3243	810.46	8	8	cell organization and biogenesis;other metabolic processes;stress response;developmental processes;other biological processes	non-structural extracellular;cytosol;mitochondrion;nucleus;other cytoplasmic organelle;other cell component	other molecular function	Pf00080	397036	ENSSSCG00025021718; ENSSSCG00035056538; ENSSSCG00045021700; ENSSSCG00050053056; ENSSSCG00055019424; ENSSSCG00065066291; ENSSSCG00070014563	SOD1	P04178; ssc:397036	Platelet degranulation ; Detoxification of Reactive Oxygen Species	2	0	100	-0.0650517	0.126565	0.0579068	0.294422	-0.0765366	0.0406682	-0.272659	-0.0173688	2.05182	0.0192379	0.161519	0.274513	-0.308234	0.242192	0.187816	-0.102496	0.00860813	0.0587181	0.0290003	0.132689
A0A287AZX9	FALSE	High	IsMasterProtein	Prolyl endopeptidase	0	134.604	39	21	276	21	731	82.9	6.21	1143	413.86	19	21	protein metabolism	other cell component	other molecular function	Pf00326, Pf02897		ENSSSCG00000004368	PREP	A0A287AZX9		0	0	100	0.213012	0.250772	0.141436	0.275876	0.290857	0.171426	0.565164	0.284259	1.75329	0.404107	0.423203	0.285022	0.219074	0.294373	0.391983	0.328781	0.503448	0.238082	0.400758	0.543683
A0A4X1VX90	FALSE	High	IsMasterProtein	Uncharacterized protein	0	130.532	38	18	757	6	359	40.3	4.93	4966	1273.43	16	18	other biological processes	cytoskeleton	cytoskeletal activity	Pf00261		ENSSSCG00045014334; ENSSSCG00065049969; ENSSSCG00070027162	TPM2	A0A4X1VX90		0	2	100	-0.289031	0.0750453	-0.512446	0.226417	-0.17539	0.1742	-0.11388	-0.163556	1.55412	-0.241371	-0.123146	-0.0797585	-0.144523	0.138503	-0.360244	-0.109474	-0.138748	0.126695	-0.00126416	-0.0875138
A0A480UES1	FALSE	High	IsMasterProtein	78 kDa glucose-regulated protein	0	121.18	32	16	521	13	654	72.2	5.16	3410	898.61	16	16	other biological processes	ER/Golgi	other molecular function	Pf00012						0	0	100	0.117583	0.218607	0.0909931	0.149338	0.118229	0.00117202	-0.0325204	0.0270302	0.276369	0.195538	-0.240517	-0.330881	-0.351642	-0.125957	-0.379042	-0.252041	-0.225532	-0.247689	-0.275938	-0.159327
P02587	FALSE	High	IsMasterProtein	Troponin C, skeletal muscle	0	119.632	60	10	586	9	159	18	4.2	4086	901.76	9	10	other biological processes	cytoskeleton	cytoskeletal activity;other molecular function	Pf00036, Pf13499			TNNC2	P02587		0	1	100	1.62149	-0.55758	-0.852629	-0.965817	-0.41744	-0.743131	-1.6089	-0.51394	-2.24875	-1.18749	-0.691321	-1.0109	-0.231868	-0.998352	-0.713321	-0.774601	-0.643988	-1.04408	-0.385739	-0.880892
I3LQD3	FALSE	High	IsMasterProtein	Calcium-activated neutral proteinase 2	0	118.437	32	14	175	13	726	82.4	5.17	1229	288.32	14	14	protein metabolism;other metabolic processes;developmental processes;other biological processes	plasma membrane;other membranes;cytosol;ER/Golgi;nucleus;other cytoplasmic organelle;other cell component	other molecular function	Pf00648, Pf01067, Pf13833		ENSSSCG00000029411	CAPN2	I3LQD3	Degradation of the extracellular matrix	1	1	100	0.510314	0.362747	0.170611	0.210497	0.265281	0.430549	0.241229	0.383285	-0.0721192	0.10655	0.163343	0.0515194	-0.00482794	0.00681024	-0.00288357	0.265266	-0.0317153	0.0387996	-0.0932994	0.0478069
G3CKJ2	FALSE	High	IsMasterProtein	Glyceraldehyde-3-phosphate dehydrogenase (Fragment)	0	117.55	51	10	3896	5	275	29.5	9.23	15041	5494.75	9	10	other metabolic processes		other molecular function	Pf00044, Pf02800			GAPDH	G3CKJ2		0	0	100	0.565055	0.680087	0.789431	0.0837179	0.776499	0.0840341	-0.159368	0.453005	0.0291775	-0.390036	0.609889	0.712386	0.480986	-0.545881	0.426521	0.654135	0.36884	0.388356	0.00193851	0.719152
A0A4X1SEG0	FALSE	High	IsMasterProtein	Uncharacterized protein	0	115.579	15	6	427	6	533	57.3	8.24	1183	678.73	6	6			other molecular function	Pf00412, Pf00595		ENSSSCG00070000121	PDLIM7	A0A4X1SEG0		0	0	100	-0.0222144	-0.425879	-0.340837	-0.328567	-0.0931587	-0.520835	-0.610248	-0.0968762	1.83919	-0.470204	-0.453835	0.142036	-0.00397492	0.297791	0.102322	0.137942	-0.434831	0.213437	-0.0667359	-0.0474797
A0A287AJQ2	FALSE	High	IsMasterProtein	Phosphoglycerate mutase	0	114.679	47	10	1032	5	254	28.8	7.18	7708	1746.13	10	10	other metabolic processes;other biological processes	cytosol	other molecular function	Pf00300	100154776	ENSSSCG00000010517	PGAM1	A0A287AJQ2; ssc:100154776	Glycolysis; Neutrophil degranulation; Gluconeogenesis	3	0	100	0.000202949	-0.0926594	0.0998938	-0.330123	-0.0199943	0.00146861	-0.0278082	-0.284164	-2.08381	-0.392794	-0.0179992	-0.0670403	-0.175483	-0.149313	-0.0880964	-0.164003	-0.0528645	-0.17075	-0.0933072	-0.314125
L8B0W0	FALSE	High	IsMasterProtein	IgG heavy chain	0	112.076	28	8	384	2	460	50.7	8.15	2885	699.6	8	8				Pf07654, Pf07686			IGHG	L8B0W0		0	1	80											-0.159136	-0.0654159	0.548156	-0.337282	0.751555	0.821725	0.381351	0.719501	0.427877	0.535948
A0A1W6R2B4	FALSE	High	IsMasterProtein	Mitsugumin-53	0	111.056	37	14	360	14	478	52.7	6.54	1910	556.78	13	14	cell organization and biogenesis;protein metabolism;other metabolic processes;stress response;transport;other biological processes	plasma membrane;other membranes	other molecular function	Pf00622, Pf00643, Pf13765, Pf15227	100511188		MG53	A0A1W6R2B4; ssc:100511188		0	0	100	0.185313	-0.0383521	-0.146118	-0.326771	-0.0726661	0.0433832	-0.23492	-0.181499	1.30606	-0.661323	0.553729	0.0361292	0.275031	-0.235565	0.561857	0.46284	0.474291	0.356449	0.334774	0.53093
P19620	FALSE	High	IsMasterProtein	Annexin A2	0	110.382	48	15	327	15	339	38.5	6.93	1952	569.49	15	15	transport;other biological processes	non-structural extracellular;extracellular matrix;plasma membrane;other membranes;nucleus;other cytoplasmic organelle;other cell component	transporter activity;enzyme regulator activity;cytoskeletal activity;other molecular function	Pf00191	406192		ANXA2	P19620; Q5Y2C7; ssc:406192		0	0	100	0.22417	0.176429	-0.0592979	0.144877	0.114757	0.170583	0.244807	0.219215	-0.409353	0.324773	0.0741612	-0.0960425	-0.157673	-0.0604981	0.0642767	0.094664	-0.0155779	0.0598596	-0.309636	-0.116581
A0A4X1VJE3	FALSE	High	IsMasterProtein	Macro domain-containing protein	0	109.925	36	7	395	7	335	36.2	9.22	4589	801.41	7	7				Pf01661		ENSSSCG00070024269	MACROD1	A0A4X1VJE3		0	0	100	-0.224997	-0.0542998	0.105694	0.159226	-0.216017	-0.00476781	0.259465	0.0957034	0.650111	0.0869237	0.0648465	-0.0167904	0.244542	0.162506	0.200191	0.18687	0.0247713	0.278487	0.215678	0.322937
P00506	FALSE	High	IsMasterProtein	Aspartate aminotransferase, mitochondrial	0	107.11	34	12	400	12	430	47.4	9.01	2274	689.83	11	12	other metabolic processes;transport	plasma membrane;other membranes;mitochondrion	other molecular function	Pf00155	396968	ENSSSCG00000032985; ENSSSCG00005023696; ENSSSCG00035080663; ENSSSCG00040032679; ENSSSCG00045004323; ENSSSCG00050030308; ENSSSCG00065067696	GOT2	P00506; Q29230; ssc:396968	Gluconeogenesis; Aspartate and asparagine metabolism; Glyoxylate metabolism and glycine degradation; Glutamate and glutamine metabolism	4	0	100	-0.31572	-0.286221	-0.349967	-0.289417	-0.309045	-0.182824	-0.412472	-0.116768	-1.21182	-0.0858074	-0.38519	-0.0745529	-0.228829	-0.0155327	-0.297573	-0.57153	-0.264049	-0.423205	-0.279264	-0.310137
F1RJW7	FALSE	High	IsMasterProtein	Calsequestrin	0	106.49	30	8	376	8	402	45.8	4.18	3669	695.03	8	8	cell organization and biogenesis;stress response;signal transduction;other biological processes	cytosol;cytoskeleton;mitochondrion;ER/Golgi	other molecular function	Pf01216	100156448	ENSSSCG00000006390	CASQ1	F1RJW7; F4MHU5; ssc:100156448	Ion homeostasis; Stimuli-sensing channels	2	0	100	2.28774	-0.254908	0.0379161	-1.08275	0.564579	-0.437649	-1.53154	-0.570563	-1.66233	-1.33986	0.587105	0.302712	0.685937	-1.63485	0.0688533	-0.0447016	0.0546166	-0.33212	0.509974	-0.241399
A0A480Z467	FALSE	High	IsMasterProtein	Neuroblast differentiation-associated protein AHNAK isoform X1	0	105.55	14	16	393	2	1674	178.1	6.14	2339	609.7	14	16				Pf00595						0	0	50											-0.106489	0.248503	-0.00964241	-0.190984	-0.107821	-0.189601	-0.0792881	0.054324	-0.0403811	-0.0886531
Q6UAQ9	FALSE	High	IsMasterProtein	Electron transfer flavoprotein subunit alpha, mitochondrial (Fragment)	0	102.847	59	13	311	13	314	32.9	7.97	2686	515.32	12	13	other metabolic processes		other molecular function	Pf00766, Pf01012			ETFA	Q6UAQ9		0	0	100	-0.45662	-0.136052	-0.765752	-0.0520522	-0.432028	0.173621	-0.551982	0.0178529	-0.558644	0.0350015	-0.110542	-0.322102	-0.0874519	0.211357	-0.239132	-0.178986	-0.238024	-0.402359	-0.171757	0.0159509
A0A4X1STF9	FALSE	High	IsMasterProtein	Myosin light chain kinase 2, skeletal/cardiac muscle	0	102.09	22	10	414	10	616	66.5	5.06	2257	752.97	10	10	protein metabolism;other metabolic processes	other cell component	kinase activity;other molecular function	Pf00069		ENSSSCG00070003939	MYLK2	A0A4X1STF9		0	0	100	-0.909629	-0.061391	0.0375725	0.20744	-0.167748	-0.2291	1.4467	-0.0327679	3.03502	-0.0396981	0.117144	0.241568	-0.593449	0.0601769	-0.25511	0.0426436	0.145345	-0.0355628	-0.181405	0.20583
A0A480XYA6	FALSE	High	IsMasterProtein	N-acyl-L-amino-acid amidohydrolase	0	101.367	50	13	258	13	407	45.3	5.96	1811	418.77	13	13	other metabolic processes	non-structural extracellular;other cell component	other molecular function	Pf01546, Pf07687						0	0	100	0.00584744	0.180675	-0.0228997	-0.435724	-0.301217	0.103236	0.0899954	-0.0226496	0.147196	0.0774131	0.676798	0.236942	0.393329	0.54856	0.10077	0.528242	0.291461	-0.0583624	0.371951	0.19003
P28839	FALSE	High	IsMasterProtein	Cytosol aminopeptidase	0	99.016	34	14	211	14	519	56	6.7	1136	324.82	12	14	protein metabolism	other cell component	other molecular function	Pf00883, Pf02789		ENSSSCG00000023604; ENSSSCG00025076934; ENSSSCG00035067851; ENSSSCG00040026831; ENSSSCG00055030467; ENSSSCG00060012541; ENSSSCG00065032265	LAP3	I3LD43; P28839		0	0	100	-0.27715	-0.346139	-0.70693	-0.505115	-0.407573	0.0302	-0.502264	-0.169158	-1.42018	-0.189473	-0.522585	-0.355342	-0.290607	-0.412166	-0.593305	-0.504477	-0.453454	-0.377894	-0.474681	-0.368432
A0A5G2R9A9	FALSE	High	IsMasterProtein	Profilin	0	98.646	45	6	521	6	181	19.2	8.62	4480	872.53	6	6	cell organization and biogenesis		cytoskeletal activity	Pf00235		ENSSSCG00000017907	PFN1	A0A5G2R9A9		0	0	100	-0.500387	0.0108458	-0.824001	-0.235257	-0.143395	-0.190629	-0.74678	-0.263091	-2.6026	-0.0204801	0.325952	-0.121721	0.0559902	-0.096569	0.167321	0.0919381	0.408056	0.241056	0.295516	0.124772
A0A4X1UAD2	FALSE	High	IsMasterProtein	Alpha-2-HS-glycoprotein	0	96.912	36	9	351	9	365	38.8	5.85	2718	681.7	9	9	other biological processes	non-structural extracellular	enzyme regulator activity	Pf00031	397585	ENSSSCG00025001062; ENSSSCG00035001948; ENSSSCG00045004132; ENSSSCG00050029897; ENSSSCG00055024646; ENSSSCG00065005047; ENSSSCG00070016322	AHSG	A0A4X1UAD2; ssc:397585		0	0	100	-1.1472	-0.301895	-0.466424	-0.145896	-0.38302	-0.877093	0.19712	-0.3283	-0.665746	-0.297611	-0.16876	-0.0823415	-0.192451	0.0773625	-0.277985	-0.0917652	0.424601	-0.31204	-0.332958	0.110279
A0A5G2RDX3	FALSE	High	IsMasterProtein	UBC core domain-containing protein	0	93.967	65	7	246	7	162	18.9	6.55	868	376.18	7	6			other molecular function	Pf00179		ENSSSCG00000037143	UBE2L3	A0A5G2RDX3		0	0	100	-0.228715	-0.0810605	-0.435921	0.141027	-0.150506	0.0437268	-0.0392587	0.0310018	-1.46173	0.129536	0.101459	-0.0192706	0.000214632	0.0813525	-0.0214542	0.00367652	-0.0218445	0.183582	0.0193026	0.0749133
F1RKI3	FALSE	High	IsMasterProtein	Histidine triad nucleotide binding protein 1	0	93.503	78	6	272	6	126	13.7	6.87	1054	511.64	6	6	protein metabolism;other metabolic processes;signal transduction;other biological processes	plasma membrane;other membranes;cytosol;nucleus;other cell component	other molecular function	Pf01230	100518898	ENSSSCG00000014264	HINT1	F1RKI3; ssc:100518898		0	0	100	-0.309929	0.0223873	-0.131673	0.01441	0.0165316	0.0612257	0.166404	-0.312216	-0.799315	-0.167086	0.364445	0.354506	0.348586	0.258967	0.00288357	-0.153529	0.108937	0.253661	0.262445	0.00432076
A0A287A1M4	FALSE	High	IsMasterProtein	Uncharacterized protein	0	93.165	21	4	487	4	323	33.4	4.81	3888	1054.54	4	4				Pf07654, Pf07686						0	0	100	-0.247521	-0.396184	-0.00186186	-0.808595	-0.52001	-0.142887	-0.254238	-0.365397	-0.770367	-0.0710362	-0.0561985	-0.65811	-0.762688	-0.188531	-0.483015	-0.117028	-0.258205	-0.32581	-0.349216	0.0641977
A0A4X1SEW9	FALSE	High	IsMasterProtein	Alpha-1,4 glucan phosphorylase	0	92.324	11	9	1759	2	888	101.4	8.12	13501	2463.77	9	9	other metabolic processes		other molecular function	Pf00343						0	0	90	1.81483	1.11055	0.0735999	2.29633	0.221184	1.88246	-0.227182	1.43511		1.88836
F2Z4Z1	FALSE	High	IsMasterProtein	Uncharacterized protein	0	92.323	54	12	292	8	247	28.3	4.89	1724	449.81	12	12	signal transduction;other biological processes	other cell component	other molecular function	Pf00244	100523057	ENSSSCG00000007692	YWHAG	F2Z4Z1; ssc:100523057	TP53 Regulates Metabolic Genes; Regulation of PLK1 Activity at G2/M Transition; Loss of Nlp from mitotic centrosomes; Recruitment of mitotic centrosome proteins and complexes; Recruitment of NuMA to mitotic centrosomes; Anchoring of the basal body to the plasma membrane; AURKA Activation by TPX2; RHO GTPases activate PKNs; Chk1/Chk2(Cds1) mediated inactivation of Cyclin B:Cdk1 complex; Activation…	12	4	100	0.885098	-0.32761	0.768703	-1.00143	0.586248	-0.711519	-1.06353	-0.582493	1.39064	-1.01218	0.203378	1.06484	0.226214	-1.08254	0.120973	-0.128879	-0.385579	-0.152391	-0.492881	-0.261235
P02543	FALSE	High	IsMasterProtein	Vimentin	0	92.155	41	19	419	15	466	53.6	5.12	2433	648.33	17	19	cell organization and biogenesis;other biological processes	plasma membrane;other membranes;cytoskeleton;nucleus;other cell component	cytoskeletal activity	Pf00038, Pf04732	100522394	ENSSSCG00000011033; ENSSSCG00040040033; ENSSSCG00065018310; ENSSSCG00070015838	VIM	F1RWB8; F1RWC0; P02543; ssc:100522394	Aggrephagy; Caspase-mediated cleavage of cytoskeletal proteins; Striated Muscle Contraction; RHOBTB1 GTPase cycle	4	1	100	-0.273222	-0.478238	0.211061	-0.70968	0.0766759	-0.346179	0.0375209	-0.319177	0.672828	-0.725663	-0.437013	-0.257169	0.0695661	-0.636608	-0.400616	-0.285794	-0.53153	-0.21989	-0.304649	-0.748059
A0A4X1TZM9	FALSE	High	IsMasterProtein	Uncharacterized protein	0	90.948	58	10	420	10	171	19.2	5	2493	687.06	9	10			other molecular function	Pf13405		ENSSSCG00040033701; ENSSSCG00050074453; ENSSSCG00060076508; ENSSSCG00070012885	MYLPF	A0A4X1TZM9		0	0	100	0.188527	-0.131577	0.244979	-0.265317	0.186511	-0.343897	0.21372	-0.248607	-0.594549	-0.548523	-0.149768	-0.399864	-0.0254767	-0.219194	-0.198562	0.0565662	-0.242194	0.158614	-0.222372	-0.287223
A0A4X1UNV8	FALSE	High	IsMasterProtein	Obg-like ATPase 1	0	90.853	43	14	326	14	396	44.7	7.81	824	471.4	14	14		nucleus;other cell component	translation activity;other molecular function	Pf01926, Pf06071		ENSSSCG00005027729; ENSSSCG00065034179; ENSSSCG00070019189	OLA1	A0A4X1UNV8		0	0	100	0.0470786	0	0.131627	0	0	0.00300605	0.0698855	0.00735162	0.32992	-0.323543	0.112734	0.330522	-0.0425785	-0.105825	0.134687	0.0914399	0.00327446	0.12333	0.0331687	0.0601223
A0A4X1VBD0	FALSE	High	IsMasterProtein	Annexin	0	89.954	40	11	174	10	321	36.1	5.05	1249	277.14	10	11	other biological processes	non-structural extracellular;plasma membrane;other membranes	other molecular function	Pf00191	100521982	ENSSSCG00005041660; ENSSSCG00015078934; ENSSSCG00025032841; ENSSSCG00055006980; ENSSSCG00070022714	ANXA5	A0A4X1VBD0; ssc:100521982		0	0	100	-1.52967	-1.72222	-1.4129	-1.33592	-1.49072	-1.01299	-0.293182	-1.28712	-0.381485	-1.41427	-1.77328	-2.28787	-1.89743	-1.8818	-1.43657	-1.13133	-1.53132	-2.05389	-1.56181	-1.43425
C1L369	FALSE	High	IsMasterProtein	Parvalbumin	0	89.455	81	11	715	11	110	12.2	5.38	6322	1189.19	9	11			other molecular function	Pf13499			pvalb1	C1L369		0	0	100	0.433164	1.11759	0.246855	0.760452	-0.0358863	0.406439	0.180166	0.185259	1.35205	0.655101	0.960911	0.777771	-0.4389	0.661641	0.0654218	0.595515	0.341806	0.355418	-0.581388	1.47202
A0A4X1VRP4	FALSE	High	IsMasterProtein	Dynamin-type G domain-containing protein	0	88.876	26	17	226	17	804	86.6	4.46	822	306.03	17	17		other membranes	other molecular function	Pf00350, Pf16880		ENSSSCG00035039087; ENSSSCG00070026366	SRL	A0A4X1VRP4		0	0	100	1.46088	-0.103762	1.09923	-0.768021	0.534599	-0.133246	-0.235973	-0.535902	1.31957	-0.780045	0.416901	0.335303	0.499848	-1.28204	0.326008	0.00670776	0.273783	-0.164612	0.605237	-0.374049
K7GM40	FALSE	High	IsMasterProtein	Apolipoprotein A-I	0	88.682	49	11	272	11	265	30.3	5.5	1548	390.44	10	11	cell organization and biogenesis;protein metabolism;other metabolic processes;transport;other biological processes	non-structural extracellular	signal transduction activity or receptor binding;enzyme regulator activity;other molecular function	Pf01442		ENSSSCG00000030921	APOA1	K7GM40		0	0	100	-0.112607	0.321149	0.414317	0.396659	0.689606	0.210156	0.711417	-0.216185	-0.0257074	0.323339	0.382801	0.177217	-0.0253039	-0.119591	0.302541	0.434108	0.36708	0.140841	0.115545	0.547118
P41367	FALSE	High	IsMasterProtein	Medium-chain specific acyl-CoA dehydrogenase, mitochondrial	0	88.147	35	10	184	10	421	46.5	8.28	1132	287.74	10	10	other metabolic processes;stress response;developmental processes;other biological processes	other membranes;mitochondrion;other cell component	other molecular function	Pf00441, Pf02770, Pf02771	397104	ENSSSCG00025014343; ENSSSCG00070017536	ACADM	P41367; Q58XQ3; ssc:397104	Beta oxidation of decanoyl-CoA to octanoyl-CoA-CoA; Beta oxidation of octanoyl-CoA to hexanoyl-CoA; mitochondrial fatty acid beta-oxidation of unsaturated fatty acids	3	0	100	-0.321422	-0.130113	-0.116607	-0.100903	-0.0822599	0.386264	0.533296	0.109154	0.209592	0.199249	0.0401379	0.3261	0.0276394	0.778728	0.078574	-0.00310091	0.122465	0.332043	0.401483	0.181176
A0A5G2QSR7	FALSE	High	IsMasterProtein	14_3_3 domain-containing protein	0	87.992	40	11	275	8	268	30.8	5.07	1849	436.95	11	11				Pf00244		ENSSSCG00000038989	CRK	A0A5G2QSR7		0	0	100	1.94054	0.814959	1.53004	0.482457	1.37105	0.424272	-0.457643	0.646969	0.293533	0.444274	0.206621	0.793487	0.288387	-0.209128	0.16968	0.0958616	-0.220008	-0.111753	-0.205875	-0.0433367
A0A4X1UBN3	FALSE	High	IsMasterProtein	Protein disulfide-isomerase	0	87.75	38	16	173	16	508	56.4	4.89	522	296.48	13	16		ER/Golgi	other molecular function	Pf00085, Pf13848		ENSSSCG00025065603; ENSSSCG00035075146; ENSSSCG00040024576; ENSSSCG00045031373; ENSSSCG00055030097; ENSSSCG00060071886; ENSSSCG00065052593; ENSSSCG00070015438	P4HB	A0A4X1UBN3		0	0	100	-0.0454426	0.0419183	0.124502	0.0633547	0.221632	0.00431211	0.360812	-0.0329469	2.55315	0.192462	0.0985257	0.374509	0.294995	0.00989422	0.0841499	0.136643	0.128828	0.385651	0.0368185	0.124612
A0A480EUT8	FALSE	High	IsMasterProtein	Nascent polypeptide-associated complex subunit alpha isoform X2	0	87.449	20	24	386	24	1931	193	9.45	998	520.01	22	24		translational apparatus		Pf01849, Pf19026						0	0	100	0.315405	-0.0308439	0.236812	0.211122	0.184157	0.107444	0.354008	-0.0351254	2.12179	0.204105	-0.115789	0.306465	0.0010104	-0.0788008	-0.193427	-0.0360067	-0.29142	0.0107122	0.0397152	-0.0239191
Q29387	FALSE	High	IsMasterProtein	Elongation factor 1-gamma (Fragment)	0	86.221	31	11	298	11	432	49.6	6.57	1581	420.88	11	11	protein metabolism;other metabolic processes	nucleus;other cell component	nucleic acid binding activity	Pf00043, Pf00647, Pf02798			EEF1G	Q29387; Q8SPX8		0	0	100	-0.426099	0.0756653	-0.410661	-0.197659	-0.0561582	-0.340009	-0.214835	-0.563574	1.81302	-0.270242	-0.265366	0.0174919	-0.465677	-0.273846	-0.412991	-0.130194	-0.258264	-0.0660046	-0.174533	-0.375632
B2CZR7	FALSE	High	IsMasterProtein	CFL2b variant 1	0	85.842	66	10	314	9	166	18.7	7.88	2225	548.23	9	10	cell organization and biogenesis;other biological processes	cytoskeleton	cytoskeletal activity	Pf00241	497233		CFL2b	B2CZR7; ssc:497233		0	1	100	-0.364507	0.115554	-0.256093	-0.242832	-0.175383	0.00119714	-0.442711	-0.150977	0.566258	-0.148377	-0.279943	-0.283739	-0.525955	-0.412721	-0.58762	-0.551718	-0.493023	-0.59497	-0.480275	-0.650753
A0A4X1SRH7	FALSE	High	IsMasterProtein	Lactoylglutathione lyase	0	85.795	31	7	495	7	253	28.7	7.37	1449	907.32	7	7			other molecular function	Pf00903						0	0	100	-0.796891	-0.616195	-0.651218	-0.530132	-0.60289	-0.365698	-0.703945	-0.743258	-1.83165	-0.547058	-0.119046	-0.312181	-0.278109	-0.0536497	-0.167995	-0.3063	-0.0802037	-0.23581	-0.267983	-0.0120903
P62936	FALSE	High	IsMasterProtein	Peptidyl-prolyl cis-trans isomerase A	0	84.622	63	9	536	9	164	17.9	8.16	3572	740.08	9	8	cell adhesion;protein metabolism;other metabolic processes;stress response;other biological processes	non-structural extracellular;cytosol;nucleus;other cell component	signal transduction activity or receptor binding;other molecular function	Pf00160	397637	ENSSSCG00070015771	PPIA	P04374; P10110; P62936; Q29580; Q53ZT4; ssc:397637	Neutrophil degranulation	1	0	100	-0.0889971	0.254383	0.138228	0.165339	0.226402	0.110473	-0.0790347	0.198679	-1.05567	0.341086	-0.0467288	-0.157932	-0.10216	-0.031784	-0.139234	-0.133095	-0.0248579	0.0727075	-0.213988	-0.136524
P00503	FALSE	High	IsMasterProtein	Aspartate aminotransferase, cytoplasmic	0	84.184	36	10	154	10	413	46.4	7.2	979	129.73	9	9	other metabolic processes;signal transduction;other biological processes	cytosol;nucleus	other molecular function	Pf00155	396967	ENSSSCG00000010537; ENSSSCG00005025160; ENSSSCG00015072790; ENSSSCG00025076609; ENSSSCG00035061591; ENSSSCG00040065637; ENSSSCG00045021280; ENSSSCG00050052766; ENSSSCG00055001970; ENSSSCG00060043652; ENSSSCG00065071886; ENSSSCG00070014407	GOT1	P00503; ssc:396967	Gluconeogenesis; Aspartate and asparagine metabolism	2	0	100	-0.382312	-0.572611	-1.24908	-0.503422	-0.671658	-0.0460256	-0.489996	-0.297518	-3.34511	-0.524178	0.28016	-0.151675	0.181873	-0.0802445	0.24061	0.0796347	0.17688	-0.293594	0.294631	0.12993
A0A4X1UJ47	FALSE	High	IsMasterProtein	Pyridoxal 5'-phosphate synthase	0	84.145	31	7	241	7	261	30.1	8.24	1029	474.52	6	7	other metabolic processes		other molecular function	Pf01243, Pf10590		ENSSSCG00025006838; ENSSSCG00040030484; ENSSSCG00045035369; ENSSSCG00050059695; ENSSSCG00060046125; ENSSSCG00065050433; ENSSSCG00070018196	PNPO	A0A4X1UJ47		0	0	100	0.150201	-0.119918	0.560949	-0.367342	-0.0664182	0.394926	-0.260133	-0.153469	-0.784785	-0.342777	0.312023	-0.0349633	0.415862	0.2494	-0.180039	0.169591	-0.320855	-0.0667945	0.144139	0.151882
A0A480KNJ7	FALSE	High	IsMasterProtein	Programmed cell death 6-interacting protein isoform 1	0	83.803	23	13	160	13	774	86.2	6.19	809	249.87	12	13	transport			Pf03097, Pf13949						0	0	100	-0.123807	-0.14731	0.199908	-0.0847234	0.129268	-0.00873172	-0.209991	-0.0895626	-0.591226	-0.0673245	-0.0843528	0.290555	0.0925913	0.028576	0.0802812	0.0430171	-0.329843	0.29083	-0.166387	-0.223906
A0A4X1UBF3	FALSE	High	IsMasterProtein	RNA helicase	0	83.55	30	11	334	11	405	46.1	5.48	1641	571.97	11	11	protein metabolism;other metabolic processes		nucleic acid binding activity;other molecular function	Pf00270, Pf00271		ENSSSCG00070016534	EIF4A2	A0A4X1UBF3		0	0	100	0.598729	0.499658	0.614267	0.312303	0.51375	0.450698	0.00240375	0.393794	0.360095	0.134879	-0.241913	-0.147952	-0.278723	-0.270691	-0.32588	-0.260213	-0.284249	-0.133655	-0.286978	-0.107422
Q75NG8	FALSE	High	IsMasterProtein	Troponin T, fast skeletal muscle	0	82.431	22	8	331	8	266	31.5	6.99	944	501.26	8	8	other biological processes	cytoskeleton		Pf00992			tnnt3	Q75NG8		0	0	100	1.05025	-0.606968	-0.555587	-0.360074	-0.23766	-0.607971	-0.566913	-0.551965	-1.04297	-0.725387	-0.148595	0.0962199	0.465199	0.145832	0.191447	0.110049	0.0703912	0.243167	0.435635	-0.126938
A0A4X1TEC7	FALSE	High	IsMasterProtein	Glutathione S-transferase	0	81.317	38	11	370	11	354	41.1	6.96	1681	565.53	11	11	other metabolic processes		other molecular function	Pf00043, Pf02798, Pf14497						0	0	100	0.0578339	-0.145155	-0.586597	-0.41286	-0.917078	-0.426891	-0.113072	-0.581922	-0.689417	-0.223588	0.171587	0.351339	-0.386577	0.649892	0.242306	-0.414454	-0.358742	-0.548312	0.522293	-0.277487
A0A481CNC7	FALSE	High	IsMasterProtein	Calpain-3	0	80.782	19	12	115	12	822	94.5	5.94	475	178.31	9	12	cell organization and biogenesis;protein metabolism	nucleus;other cell component	other molecular function	Pf00648, Pf01067, Pf13202, Pf13833, Pf16648						0	0	100	0.111901	0.226318	-0.181894	0.294414	0.0949724	0.191136	0.372954	0.269211	-1.48252	0.108171	-0.0232911	-0.0416897	0.137326	-0.189383	0.246234	-0.10235	0.0908005	-0.230752	-0.180296	-0.0091052
A0A4X1SGD5	FALSE	High	IsMasterProtein	Hemopexin	0	80.68	33	11	353	2	458	51	6.87	2389	565.63	11	11	transport;other biological processes	non-structural extracellular	transporter activity;other molecular function	Pf00045		ENSSSCG00070000518	HPX	A0A4X1SGD5		0	0	100	-0.75717	-0.597985	-0.791492	-0.123848	-0.22007	-0.585699	-0.166327	-0.341242	0.16571	-1.12996	-1.05779	-0.839244	-0.775995	-0.857509	-0.776311	-1.12415	-0.147892	-0.995289	-1.23793	-0.444055
A0A4X1UKQ2	FALSE	High	IsMasterProtein	IF rod domain-containing protein	0	80.483	16	21	212	21	1551	172.5	5.05	682	320.3	20	21	cell organization and biogenesis	cytoskeleton	cytoskeletal activity;other molecular function	Pf00038						0	0	100	0.0804143	0.163475	0.355424	0.148447	0.0800089	0.0027695	0.226121	0.0930179	0.882329	0.199828	-0.145362	0.266021	0.0312241	-0.0503136	-0.108513	-0.126806	-0.379815	0.182567	-0.157484	-0.366742
F1RMN7	FALSE	High	IsMasterProtein	Hemopexin	0	79.587	33	11	364	2	459	51.2	6.96	2445	587.24	11	11	protein metabolism;other metabolic processes;stress response;transport;signal transduction;other biological processes	non-structural extracellular	transporter activity;other molecular function	Pf00045		ENSSSCG00000014626	HPX	F1RMN7	Scavenging of heme from plasma	1	11	100	0.0935592	0.119531	0.0935446	0.151834	0.0606166	0.039733	0.273915	0.144524	-0.176976	0.0426708	-0.0207612	-0.28976	-0.131762	0.0885615	-0.224301	0.0655317	0.236112	-0.103353	0.00126416	0.244566
F1S232	FALSE	High	IsMasterProtein	4-trimethylaminobutyraldehyde dehydrogenase	0	79.354	19	11	409	11	596	64.7	8.28	4005	644.21	11	11			other molecular function	Pf00171	100153809	ENSSSCG00000006324	ALDH9A1	F1S232; ssc:100153809		0	0	100	-0.0538739	0.0180666	0.0910711	0.0138184	-0.0109078	-0.0840346	0.283424	-0.1548	-0.164279	-0.00272405	0.0203892	0.00108075	0.172993	0.0294166	-0.00980733	0.0568523	-0.10307	-0.00337655	0.0877122	-0.109986
A0A0B8RTW8	FALSE	High	IsMasterProtein	BCL2-associated athanogene 3	0	79.296	28	12	329	12	574	61.5	6.55	1620	519.82	11	12			other molecular function	Pf00397, Pf02179			BAG3	A0A0B8RTW8		0	0	100	-0.238379	-0.15114	-0.0128918	-0.208994	-0.0307007	0.0376058	-0.204113	-0.0465282	0.592495	0.0634233	-0.153737	-0.077347	-0.268679	-0.0803939	-0.247089	-0.190656	-0.122754	-0.0139301	0.00960947	-0.21807
A0A5G2QL81	FALSE	High	IsMasterProtein	Proteasome subunit alpha type	0	79.046	30	7	132	7	281	31.8	7.91	621	200.04	7	7	protein metabolism;other metabolic processes	cytosol;nucleus;other cell component		Pf00227, Pf10584		ENSSSCG00000036924	PSMA4	A0A5G2QL81	AUF1 (hnRNP D0) binds and destabilizes mRNA; Antigen processing: Ubiquitination & Proteasome degradation; Separation of Sister Chromatids; FCERI mediated NF-kB activation; Interleukin-1 signaling; RUNX1 regulates transcription of genes involved in differentiation of HSCs; Neddylation; SCF(Skp2)-mediated degradation of p27/p21; Ub-specific processing proteases; UCH proteinases; ABC-family proteins…	48	0	100	-0.541835	-0.217506	-0.211518	-0.0588748	-0.11011	-0.120019	-0.0408504	-0.139858	2.52177e-05	-0.111981	-0.279322	-0.188179	-0.139797	-0.360646	-0.239111	-0.206295	-0.133579	-0.177263	-0.205318	-0.228289
A0A5G2R9Y3	FALSE	High	IsMasterProtein	CBM20 domain-containing protein	0	78.951	25	10	217	10	508	53.5	9.48	628	223.74	9	10		other membranes	other molecular function	Pf00686	100522745	ENSSSCG00000008981	STBD1	A0A5G2R9Y3; ssc:100522745		0	0	100	0.387525	0.359287	0.694725	0.150566	0.578854	0.0198041	0.419987	0.140369	0.0807763	0.462031	0.150119	0.242291	0.160813	0.0740826	-0.157151	-0.245669	-0.110195	-0.216694	-0.097285	-0.0789424
A0A481ARR7	FALSE	High	IsMasterProtein	Aldehyde dehydrogenase (NAD(+))	0	78.181	26	10	127	10	545	59.1	6.11	529	195.08	10	10			other molecular function	Pf00171						0	0	100	-0.289075	-0.13024	-0.369355	-0.666155	-0.628835	-0.343765	-0.449506	-0.344515	-0.510015	0.0349793	0.111794	0.295996	0.25453	0.176204	0.0701879	0.101772	0.123581	0.229048	0.12241	0.173091
F1SUE3	FALSE	High	IsMasterProtein	Inorganic diphosphatase	0	76.211	44	6	117	6	271	30.6	5.73	699	173.88	5	6	other metabolic processes	cytosol	other molecular function	Pf00719		ENSSSCG00000010261	PPA1	F1SUE3		0	0	100	0.275789	0.167972	-0.0623255	0.404067	0.3019	0.355368	0.236282	0.310555	0.0653054	0.463665	0.362296	0.382954	0.322764	0.572259	0.414575	0.371452	0.374316	0.441736	0.289852	0.580792
F1S418	FALSE	High	IsMasterProtein	Peroxiredoxin 3	0	75.445	33	6	187	6	261	28.5	7.62	608	299.03	6	6	cell organization and biogenesis;protein metabolism;other metabolic processes;stress response;developmental processes;other biological processes	cytosol;mitochondrion;other cytoplasmic organelle;other cell component	enzyme regulator activity;other molecular function	Pf00578, Pf10417	100154143	ENSSSCG00000010682	PRDX3	F1S418; ssc:100154143	Detoxification of Reactive Oxygen Species	1	0	100	0.267766	0.22076	-0.182743	0.233014	-0.0506401	0.268407	-0.444925	0.350133	-0.350423	0.125947	-0.0159536	-0.123012	0.0488647	0.199775	0.0982836	-0.0665057	0.00232252	-0.274147	-0.0249989	0.0589201
I3VKE6	FALSE	High	IsMasterProtein	Ceruloplasmin	0	74.603	11	11	327	6	1100	125.5	6.07	2952	511.89	9	11			other molecular function	Pf00394, Pf02866, Pf07732						0	0	80	0.110049	0.265296	0.0789294	-0.0359747	-0.280734	0.08104	-0.148194	0.0540945	2.34551	-0.126843
A0A480EV23	FALSE	High	IsMasterProtein	Calcium-activated neutral proteinase 1	0	74.063	19	13	123	12	921	102.9	6.55	575	215.77	11	13	protein metabolism	plasma membrane;other membranes;other cell component	other molecular function	Pf00648, Pf01067, Pf13833						0	0	100	1.10279	0.421259	-0.0162396	0.709888	-0.00768628	0.691296	0.129916	0.595624	-0.99696	0.485886	0.556754	0.366739	0.586538	0.323401	0.623137	0.628965	0.627183	0.297526	0.548571	0.465472
F1RWJ5	FALSE	High	IsMasterProtein	Importin subunit beta-1	0	73.31	20	12	73	12	876	97.2	4.78	412	88.25	9	12	cell cycle OR cell proliferation;cell organization and biogenesis;transport;signal transduction	other membranes;cytosol;ER/Golgi;nucleus;other cell component	other molecular function	Pf03810, Pf13513	100518449	ENSSSCG00000017514	KPNB1	F1RWJ5; K9IVR9; ssc:100518449		0	0	90	0.677342	0.643288	-0.474463	0.522345	0.485623	0.606371	-0.294893	0.450633	-0.795347	0.326052	0.570217	0.184275	0.742437	-0.20265	0.694493	0.530985	0.473505	0.467087	0.454521	0.402691
P28491	FALSE	High	IsMasterProtein	Calreticulin	0	72.561	44	12	173	12	417	48.3	4.46	335	260.37	10	12	cell organization and biogenesis;protein metabolism;other metabolic processes;stress response;transport;other biological processes	non-structural extracellular;plasma membrane;other membranes;cytosol;ER/Golgi;nucleus;other cytoplasmic organelle;other cell component	signal transduction activity or receptor binding;nucleic acid binding activity;other molecular function	Pf00262	100381266	ENSSSCG00000013746; ENSSSCG00005031194; ENSSSCG00015041073; ENSSSCG00025060946; ENSSSCG00030008732; ENSSSCG00035043864; ENSSSCG00040013848; ENSSSCG00045024306; ENSSSCG00050059786; ENSSSCG00055022230; ENSSSCG00060013787; ENSSSCG00065019328; ENSSSCG00070008005	CALR	D4N5N1; P28491; ssc:100381266	Scavenging by Class A Receptors; Antigen Presentation: Folding, assembly and peptide loading of class I MHC; Calnexin/calreticulin cycle	3	0	100	-0.218023	-0.105358	-0.243051	-0.0622798	-0.184954	-0.102745	0.0648812	-0.224919	-0.734804	0.0217717	0.0610286	0.0506221	0.110059	0.310649	-0.274422	0.229084	0.0885155	0.430655	0.152693	0.179073
P00889	FALSE	High	IsMasterProtein	Citrate synthase, mitochondrial	0	72.384	22	9	536	9	464	51.6	8.06	3717	831.04	8	9	other metabolic processes	mitochondrion	other molecular function	Pf00285	397519	ENSSSCG00000035686; ENSSSCG00005024394; ENSSSCG00015074449; ENSSSCG00070029675	CS	P00889; ssc:397519	Citric acid cycle (TCA cycle)	1	0	100	0.14376	0.408648	0.0810118	0.296295	0.0546172	0.276692	-0.17818	0.518503	0.0124042	0.53071	0.336033	0.479219	0.351305	0.846575	0.324173	0.191911	0.270105	0.250634	0.373193	0.349276
A0A480PNH9	FALSE	High	IsMasterProtein	GMP reductase	0	72.349	32	8	171	8	350	37.7	7.3	1371	331.63	8	8	other metabolic processes	other cell component	other molecular function	Pf00478	100154573		GMPR	A0A480PNH9		0	0	100	-0.569373	-0.45384	-0.689742	-0.595738	-1.05977	-0.669966	-0.729825	-0.528337	0.0061575	-0.825597	-0.310451	0.264316	0.121775	0.149981	0.137354	0.110651	-0.588885	0.11602	0.0302952	0.0297772
A0A4X1SG78	FALSE	High	IsMasterProtein	Lumican	0	71.384	26	7	236	7	341	38.8	6.24	1461	388.16	6	7	cell organization and biogenesis;other biological processes	non-structural extracellular;extracellular matrix	other molecular function	Pf01462, Pf12799, Pf13855	100152607	ENSSSCG00005018295; ENSSSCG00015065886; ENSSSCG00030058998; ENSSSCG00040008308; ENSSSCG00045007942; ENSSSCG00050064705; ENSSSCG00060058274; ENSSSCG00070000706	LUM	A0A4X1SG78; ssc:100152607		0	0	100	-0.252033	-0.32595	0.168589	-0.286014	-0.191232	-0.416514	0.675433	-0.0939159	-0.0813287	-0.172118	0.451809	0.110448	0.342414	0.178419	0.592976	0.674024	0.586206	0.477663	0.388147	0.776947
A0A5S6G3Y8	FALSE	High	IsMasterProtein	Heat shock 27 kDa protein	0	69.725	16	5	413	4	365	40.3	10.55	3095	683.25	5	5		cytoskeleton;nucleus		Pf00011		ENSSSCG00000039962	HSPB1	A0A5S6G3Y8	AUF1 (hnRNP D0) binds and destabilizes mRNA; MAPK6/MAPK4 signaling; VEGFA-VEGFR2 Pathway; Extra-nuclear estrogen signaling	4	1	100	1.20529	0.348121	0.8968	0.237008	0.574314	-0.0910187	-0.0799615	0.149866	0.565289	-0.139508	0.459483	1.14595	1.11353	0.122354	0.520951	0.550319	0.18161	0.679758	0.321258	0.138693
Q29551	FALSE	High	IsMasterProtein	Succinyl-CoA:3-ketoacid coenzyme A transferase 1, mitochondrial	0	69.412	21	8	100	8	520	56.3	8.1	685	137.59	7	8	other metabolic processes	mitochondrion	other molecular function	Pf01144	396978	ENSSSCG00000016863; ENSSSCG00015062938; ENSSSCG00025038332; ENSSSCG00030056134; ENSSSCG00040060882; ENSSSCG00050054966; ENSSSCG00055006211; ENSSSCG00065065004; ENSSSCG00070005220	OXCT1	F1SMH7; Q29551; ssc:396978	Utilization of Ketone Bodies	1	0	100	-0.06993	0.27344	0.207658	0.108823	0.401043	0.371948	0.130432	0.551097	-0.641044	0.284359	0.0189826	-0.00437537	-0.0267999	0.179342	-0.203373	-0.0358094	-0.0241908	0.00473802	-0.146106	-0.0256691
A0A480ZCU6	FALSE	High	IsMasterProtein	Sepiapterin reductase	0	67.971	46	10	269	10	266	28.8	7.74	1756	455.77	9	10	other metabolic processes	cytosol;nucleus	other molecular function	Pf00106						0	0	100	0.0502544	0.216016	0.0539254	0.424155	0.227662	0.186353	-0.00221213	0.168002	-0.0454963	0.207288	-0.195987	-0.20286	-0.270945	0.126889	-0.396725	-0.212191	-0.345233	-0.0353396	-0.263579	-0.117134
A0A5G2QD67	FALSE	High	IsMasterProtein	Galectin	0	67.752	51	8	448	5	164	17.9	5.05	2067	655.53	8	8			other molecular function	Pf00337		ENSSSCG00000033854	LGALS1	A0A5G2QD67		0	4	100	0.366965	-0.104342	0.104204	-0.183085	-0.34644	-0.414517	-0.196013	-0.17603	0.821202	-0.458036	-0.0808036	0.15901	-0.232752	-0.149871	0.0838601	-0.118513	-0.443764	-0.0146067	-0.247009	-0.260443
F1SRB9	FALSE	High	IsMasterProtein	TPR_REGION domain-containing protein	0	67.1	17	5	194	5	374	41.9	5.44	1252	340.22	5	5	other biological processes	cytosol	other molecular function	Pf13181, Pf17830, Pf18253		ENSSSCG00000000071	ST13	F1SRB9	Regulation of HSF1-mediated heat shock response	1	0	100	0.584486	0.428108	-0.117217	0.330826	0.0980097	0.299704	-0.332514	-0.110966	-2.66654	-0.0771334	0.229573	-0.125484	0.46485	0.206263	0.216358	0.312871	0.331756	0.28289	0.0602853	0.297697
A0A4X1TV43	FALSE	High	IsMasterProtein	Creatine kinase	0	66.499	38	10	430	9	403	44.8	6	939	649.09	9	10	other metabolic processes		kinase activity;other molecular function	Pf00217, Pf02807		ENSSSCG00030035434; ENSSSCG00035066162; ENSSSCG00055024053; ENSSSCG00070011881	CKB	A0A4X1TV43		0	0	100	1.2051	0.362601	-0.166931	0.426671	-0.282906	0.566511	0.285912	-0.256947	-0.619283	-0.248997	-0.103014	-0.319207	0.585311	-0.0776665	-0.192193	0.249419	0.327743	0.473429	-0.0682921	0.263744
A0A4X1UY91	FALSE	High	IsMasterProtein	eIF-5a domain-containing protein	0	64.77	26	7	299	7	311	33.5	6.15	1741	503.53	7	7	protein metabolism;other metabolic processes;transport;other biological processes	other membranes;ER/Golgi;nucleus	translation activity;nucleic acid binding activity	Pf01287		ENSSSCG00025060028; ENSSSCG00045026697; ENSSSCG00050004459; ENSSSCG00055010971; ENSSSCG00070021123	EIF5A	A0A4X1UY91		0	0	100	-0.015573	0.0884396	-0.142551	-0.126273	0.0440435	-0.000873399	-0.622232	-0.0330826	-0.890515	-0.0800322	0.135243	0.069368	0.0118116	-0.109692	-0.030767	0.0193343	0.143818	0.0276855	0.0436125	0.0838514
P33198	FALSE	High	IsMasterProtein	Isocitrate dehydrogenase [NADP], mitochondrial (Fragment)	0	64.704	36	14	215	13	421	47.5	8.54	912	336.37	13	14	other metabolic processes	mitochondrion	other molecular function	Pf00180			IDH2	P33198		0	1	100	0.52991	-0.192544	-0.114392	-0.891197	0.357211	-0.535996	-0.57039	-0.550352	0.651353	-0.520402	0.374464	0.89706	0.422844	-0.390488	0.251581	-0.31982	-0.029469	-0.0429431	0.186852	-0.245212
F1SEV8	FALSE	High	IsMasterProtein	Uncharacterized protein	0	64.175	15	9	174	2	542	59.5	6.89	1064	265.42	7	9	protein metabolism;other metabolic processes	cytosol;other cell component	enzyme regulator activity;nucleic acid binding activity	Pf00736, Pf10587		ENSSSCG00000006954	EEF1D	F1SEV8		0	8	100	0.155679	0.26619	0.236737	0.35991	0.123209	0.435074	0.396782	0.210439	-0.707856	0.509996	0.146704	0.0604454	-0.0514625	0.598557	0.0734269	0.489698	0.419754	0.153807	0.341192	0.600106
F6Q6A7	FALSE	High	IsMasterProtein	Cysteine and glycine rich protein 3	0	63.806	37	6	209	6	200	21.6	8.54	1706	397.7	5	6	cell organization and biogenesis;stress response;developmental processes;signal transduction;other biological processes	cytosol;cytoskeleton;nucleus;other cell component	cytoskeletal activity;other molecular function	Pf00412		ENSSSCG00000013354	CSRP3	F6Q6A7		0	0	100	0.243836	-0.177893	-0.269494	-0.0621214	0.136552	0.163938	0.297392	0.101088	1.87666	-0.255931	-0.0383229	-0.407591	-0.373961	0.256621	-0.643158	0.319449	0.110517	-0.00162212	0.336526	0.162497
A0A4X1THY9	FALSE	High	IsMasterProtein	Fumarate hydratase, mitochondrial	0	63.656	30	11	141	11	512	54.7	9.04	690	232.13	9	11	other metabolic processes	other cell component	other molecular function	Pf00206, Pf10415		ENSSSCG00070009166	FH	A0A4X1THY9		0	0	100	1.13987	0.0820433	0.292054	-1.08195	0.433852	-0.109504	-0.954615	-0.746331	0.629289	-0.906792	0.410454	0.920367	0.275877	-0.437217	0.404274	-0.127305	0.0560261	-0.241914	0.145458	-0.507128
A0A287AKY1	FALSE	High	IsMasterProtein	cAMP-dependent protein kinase type I-alpha regulatory subunit	0	62.194	23	9	162	9	380	42.9	5.35	1048	237.03	9	9	cell cycle OR cell proliferation;cell organization and biogenesis;developmental processes;other biological processes	plasma membrane;other membranes;cytoskeleton;other cytoplasmic organelle;other cell component	enzyme regulator activity;other molecular function	Pf00027, Pf02197	397091	ENSSSCG00000017259	PRKAR1A	A0A287AKY1		0	0	100	-0.830947	-0.455995	-0.852141	-0.504519	-0.39571	-0.777511	-0.293115	-0.456515	-1.46326	-0.499291	0.0791209	0.0438394	0.014512	0.283267	-0.0453517	-0.00507935	0.143938	0.190793	-0.230951	-0.00242264
F1RGJ3	FALSE	High	IsMasterProtein	75 kDa glucose-regulated protein	0	62.175	23	12	107	12	644	70.1	5.6	331	144.46	12	12	other biological processes		other molecular function	Pf00012		ENSSSCG00000014338	HSPA9	F1RGJ3		0	0	100	0.716447	-0.532547	0.485343	-0.44525	-0.570055	-0.349893	-0.266033	-0.174411	0.179056	-0.455489	-0.0944532	0.235766	-0.0518655	0.0976432	-0.086902	-0.103139	-0.0647	0.0617569	-0.105705	-0.119083
A0A480SCG7	FALSE	High	IsMasterProtein	Synaptopodin 2-like protein isoform X1	0	62.133	12	8	185	8	978	102.3	9.79	1478	342.67	8	7				Pf00595						0	0	100	0.104713	0.105306	0.114101	0.223306	0.223442	0.273255	0.394355	0.208948	1.35389	0.324095	-0.454965	-0.143039	-0.261096	-0.19838	-0.292715	-0.159726	-0.395602	-0.251001	-0.144671	-0.431342
A0A480TH91	FALSE	High	IsMasterProtein	SH3 domain-binding glutamic acid-rich protein isoform a (Fragment)	0	61.862	37	4	139	4	179	19	4.39	911	257.78	4	4				Pf04908						0	0	100	-0.478293	-0.277739	-0.403345	-0.165994	-0.306391	-0.0956847	-0.0563727	-0.285451	-1.7865	-0.328395	0.44647	-0.440918	0.145511	-0.376603	0.183315	0.240446	0.48173	-0.123595	0.385303	0.53464
F1RU52	FALSE	High	IsMasterProtein	Dipeptidyl peptidase 3	0	61.599	21	11	87	11	737	82.7	5.16	161	130.53	9	11	protein metabolism	other cell component	other molecular function	Pf03571	100519350	ENSSSCG00000030415	DPP3	F1RU52; ssc:100519350		0	0	100	-0.156242	-0.359379	-0.149354	-0.272577	-0.262164	-0.201062	-0.344485	-0.396692	2.00766	-0.351559	0.216227	0.0592988	-0.163166	0.189357	0.39499	0.624396	-0.0785713	0.0333713	0.132722	0.199556
A0A4X1UXP5	FALSE	High	IsMasterProtein	Proteasome subunit alpha type	0	61.177	43	8	119	8	248	27.8	8.68	733	183.75	6	8	protein metabolism;other metabolic processes	nucleus;other cell component		Pf00227, Pf10584		ENSSSCG00055007010; ENSSSCG00070020178	PSMA7	A0A4X1UXP5		0	0	100	-0.266526	-0.239541	-0.261563	-0.157636	-0.276999	-0.22039	0.0737003	-0.323859	0.642234	-0.330726	-0.274305	-0.103696	0.0736931	-0.1788	-0.190344	-0.208442	-0.223115	0.0200906	-0.264599	-0.225054
F1SJC2	FALSE	High	IsMasterProtein	Protein phosphatase 1 regulatory subunit 3A	0	60.821	13	12	117	12	1096	122.8	5.02	650	175.12	11	12	other biological processes	other membranes;other cell component	other molecular function	Pf03370	100518588	ENSSSCG00000016640	PPP1R3A	F1SJC2; ssc:100518588		0	0	100	-0.680803	0.268195	0.0253019	0.297092	0.177417	0.25683	0.492859	0.198673	1.10226	0.462514	0.879643	0.486281	0.394223	0.715659	0.609848	0.497893	0.736608	0.239196	0.761257	1.13783
I3LUI1	FALSE	High	IsMasterProtein	Immunoglobulin like and fibronectin type III domain containing 1	0	60.808	13	12	85	12	1253	136.9	8.25	363	130.92	10	12				Pf00041, Pf07679, Pf18362		ENSSSCG00000036948	IGFN1	I3LUI1		0	0	100	0.112992	0.188167	-0.0711136	0.252254	-0.130088	-0.48466	0.109227	0.383886	-0.544258	0.719942	-0.526257	0.00569644	-0.436403	-0.270253	-0.155147	-0.192693	-0.336292	-0.203836	-0.124924	-0.508716
A0A287BP50	FALSE	High	IsMasterProtein	Thioredoxin like 1	0	60.765	34	5	75	5	285	31.9	4.89	975	119.53	5	4				Pf00085, Pf06201		ENSSSCG00000004537	TXNL1	A0A287BP50		0	0	100	-0.0320143	-0.0767684	0.0665114	0.192277	0.0638536	0.337702	0.285223	0.194247	0.613611	0.0414061	0.44736	0.604115	0.514922	0.682051	0.318357	0.491138	0.185981	0.406779	0.203876	0.422562
P80895	FALSE	High	IsMasterProtein	Protein-L-isoaspartate(D-aspartate) O-methyltransferase	0	60.516	49	9	113	9	227	24.6	7.23	533	197.05	8	9	protein metabolism;other metabolic processes	cytosol;other cell component	other molecular function	Pf01135	100502562	ENSSSCG00005004278	PCMT1	P80895; Q8SQ35; ssc:100502562	Protein repair	1	0	100	-0.883755	-0.918168	-0.87472	-0.895298	-0.718855	-0.602072	-0.613435	-0.747412	-0.451601	-0.749729	-0.744481	-0.678274	-0.701596	-0.717459	-0.745895	-0.802485	-0.668751	-0.815846	-0.723841	-0.660398
A0A480LQK0	FALSE	High	IsMasterProtein	Leukotriene A(4) hydrolase	0	60.246	29	14	135	14	598	67.6	6.39	307	198.31	12	14	protein metabolism;other metabolic processes	other cell component	other molecular function	Pf01433, Pf09127, Pf17900						0	0	100	-0.171122	-0.303984	-0.291194	-0.68733	-0.299225	-0.396347	0.268706	-0.552174	-1.25321	-0.547338	-0.0576574	0.0318539	-0.131986	-0.479777	-0.303813	-0.372613	-0.0858914	-0.2801	-0.235017	-0.733198
A0A4X1TQI1	FALSE	High	IsMasterProtein	Dual specificity protein phosphatase	0	60.192	39	5	148	5	185	20.5	8.16	1108	200.64	5	5	protein metabolism;other metabolic processes;other biological processes	plasma membrane;cytosol;nucleus	signal transduction activity or receptor binding;cytoskeletal activity;other molecular function	Pf00782	100512983	ENSSSCG00025042025; ENSSSCG00030066480; ENSSSCG00035079703; ENSSSCG00040051693; ENSSSCG00045021004; ENSSSCG00050022690; ENSSSCG00055025874; ENSSSCG00060078043; ENSSSCG00065071082; ENSSSCG00070011473	DUSP3	A0A4X1TQI1; ssc:100512983		0	0	100	-0.0992741	-0.10684	-0.32559	-0.0767362	-0.0305818	0.185474	-0.356372	-0.200049	-1.44394	0.0582093	-0.0617136	-0.213555	0.00933712	-0.0839454	-0.0570595	-0.0957305	0.108532	-0.124028	-0.105986	0.095081
A0A4X1U924	FALSE	High	IsMasterProtein	Uncharacterized protein	0	60.182	47	6	244	6	129	14.2	8.43	2681	458.18	6	6				Pf04430		ENSSSCG00070016028	AAMDC	A0A4X1U924		0	0	100	-0.0715756	0.18335	0.0403673	0.0520539	0.00527758	0.00961778	-0.00374902	0.105429	-0.181083	0.174714	0.0954236	0.174412	-0.0876838	0.620832	0.0906325	0.363093	-0.0628897	0.241383	0.141101	0.435121
A0A4X1URU2	FALSE	High	IsMasterProtein	Catechol O-methyltransferase	0	60.015	34	4	40	4	270	30	5.63	309	66.28	4	4	other metabolic processes;stress response	plasma membrane;other membranes;other cell component	other molecular function	Pf01596	100155530	ENSSSCG00015061421; ENSSSCG00035043117; ENSSSCG00040072216; ENSSSCG00045034364; ENSSSCG00055007218; ENSSSCG00065077353; ENSSSCG00070018952	COMT	A0A4X1URU2		0	0	60	0.304826	0.11667	-1.17972	-0.222268	-0.581626	0.0591551	-1.2198	0.184081	-1.81541	-0.413562	0.817309	-1.08429	0.478246	-2.42535	1.59852	1.04832	1.64256	0.209913	1.62185	1.90615
F1SU59	FALSE	High	IsMasterProtein	Annexin	0	59.702	23	10	261	10	463	49.8	6.34	1644	364.23	9	10			other molecular function	Pf00191		ENSSSCG00000010299	ANXA7	F1SU59		0	0	100	-0.436289	-0.369944	-0.365565	-0.0787203	-0.302838	-0.0942319	0.089495	-0.242244	1.53683	-0.095929	-0.0947234	-0.15899	-0.138016	0.0167714	-0.13813	0.0860222	0.0672937	-0.0866166	-0.083725	-0.191278
F6PVY0	FALSE	High	IsMasterProtein	Fatty acid binding protein 5	0	58.64	18	4	153	4	234	26	9.91	1467	276.67	4	4	transport	cytosol;nucleus	other molecular function	Pf00061		ENSSSCG00000006153	FABP5	F6PVY0		0	0	100	-0.588574	-0.0696089	-0.237159	-0.225607	-0.158542	-0.2118	0.0187497	-0.0529395	1.54107	-0.0585324	-0.191674	0.254581	-0.25187	0.33488	-0.206675	-0.119916	-0.205884	0.0738884	-0.121369	-0.232465
A0A4X1UQV2	FALSE	High	IsMasterProtein	Uncharacterized protein	0	58.445	23	12	167	12	622	70.6	6.61	567	211.93	10	12	other metabolic processes		other molecular function	Pf00408, Pf02878, Pf02879, Pf02880	100515088	ENSSSCG00005007055; ENSSSCG00015037909; ENSSSCG00045025322; ENSSSCG00060011934; ENSSSCG00070018721	PGM2L1	A0A4X1UQV2; ssc:100515088		0	0	100	0.163403	0.697417	0.488887	0.409496	0.0628329	0.691547	0.333996	0.399866	2.29842	0.756519	0.469377	0.49996	0.262497	0.429968	0.687552	0.509656	0.813871	0.203713	0.582757	0.766067
A0A5G2R0H0	FALSE	High	IsMasterProtein	Electron transfer flavoprotein subunit beta	0	57.486	42	8	143	8	234	25.4	9.22	1031	239.29	7	8	other metabolic processes	mitochondrion	other molecular function	Pf01012		ENSSSCG00000003229	ETFB	A0A5G2R0H0		0	0	100	-0.370546	-0.181429	-0.558848	-0.200186	-0.34151	-0.106092	-0.155785	-0.179555	-0.495432	-0.250059	-0.560502	-0.561988	-0.399157	0.0186194	-0.649156	-0.556548	-0.612106	-0.50443	-0.534981	-0.5381
A0A480LRK1	FALSE	High	IsMasterProtein	Ribonuclease inhibitor	0	57.463	30	8	44	8	488	52.6	5.07	357	68.53	7	8		other cell component		Pf13516, Pf18779						0	0	90	-0.898823	-0.824186	-0.997152	-0.804393	-0.915299	-0.668183	-0.610218	-0.788392	-1.18499	-0.672506	0.277078	-0.215663	-0.0582113	-0.279837	-0.131443	-0.118461	-0.344165	-0.143703	-0.229557	0.0830867
A0A0K1TQQ7	FALSE	High	IsMasterProtein	Carbonyl reductase 3	0	57.268	47	9	120	9	281	30.6	7.75	622	190.5	6	9			other molecular function	Pf00106	100622246		CBR3	A0A0K1TQQ7; ssc:100622246		0	0	100	0.431519	0.430428	0.372397	0.720826	0.585391	0.496369	0.354707	0.644529	0.940407	0.689619	-0.43999	-0.333655	-0.670783	-0.17028	-0.231138	-0.488737	-0.552691	-0.248714	-0.374377	-0.782037
A0A4X1VCP8	FALSE	High	IsMasterProtein	UV excision repair protein RAD23	0	56.76	28	9	201	7	408	43.1	4.84	984	334.4	9	9	protein metabolism;DNA metabolism;other metabolic processes;stress response	cytosol;nucleus;other cell component	nucleic acid binding activity;other molecular function	Pf00240, Pf00627, Pf09280	100153668	ENSSSCG00070023426	RAD23B	A0A4X1VCP8; ssc:100153668		0	2	100	0.146315	0.242019	0.222524	0.421826	0.131588	-0.142952	0.39217	0.223159	1.28608	0.255407	0.0227349	0.18052	0.0396547	0.395134	-0.0220792	0.125747	0.219724	0.265857	0.21635	0.284493
A0A4X1UYL8	FALSE	High	IsMasterProtein	Uncharacterized protein	0	56.527	31	10	143	10	409	43.4	7.96	843	218.44	7	10			other molecular function	Pf00108, Pf02803		ENSSSCG00015039219; ENSSSCG00045038028; ENSSSCG00050073392; ENSSSCG00070020315	ACAT1	A0A4X1UYL8		0	0	100	-0.504194	0.0720673	-0.56169	-0.290335	-0.41365	0.0839539	-0.54867	0.161174	0.292567	-0.0296207	-0.277704	0.1567	0.233937	0.156538	-0.14638	-0.458736	-0.35371	-0.403588	0.479415	-0.243889
K4EJ64	FALSE	High	IsMasterProtein	MYL3	0	56.515	51	8	253	7	197	21.8	5.07	845	410.31	7	8			other molecular function		100515755		MYL3	K4EJ64; ssc:100515755		0	0	100	-0.35809	-0.618629	-0.222366	-0.248506	-0.753731	-0.440266	-0.604166	-0.109891	0.53438	-0.655978	-0.272488	-0.702708	-0.361745	0.268493	-0.30141	-0.179672	-0.597704	-0.175845	-0.679734	-0.381602
I3LR51	FALSE	High	IsMasterProtein	Peptidylprolyl isomerase	0	56.169	33	6	150	6	260	29	9.67	1011	234.5	6	6		nucleus	other molecular function	Pf00254, Pf18410		ENSSSCG00000021217	FKBP3	I3LR51		0	0	100	0.211946	0.0965044	0.282209	0.25401	0.219394	0.132207	0.395763	0.352398	0.591403	0.0559412	-0.219478	-0.118189	0.00213385	0.0349945	-0.143065	0.0188481	0.00666626	-0.164605	-0.0925665	-0.304552
A0A480SCD0	FALSE	High	IsMasterProtein	Proteasome subunit alpha type	0	55.561	30	5	136	5	241	26.4	4.79	1711	273.34	5	5	protein metabolism;other metabolic processes	cytosol;nucleus;other cell component		Pf00227, Pf10584						0	0	100	0.252962	0.0947488	-0.0453373	0.19275	0.0796523	0.0854515	-0.163873	0.209034	-0.459225	0.174603	0.73111	0.457981	0.479249	0.233705	0.850748	0.719148	0.842982	0.317134	0.671115	0.980586
A0A4X1T087	FALSE	High	IsMasterProtein	cAMP-dependent protein kinase type II-alpha regulatory subunit	0	55.546	28	8	98	8	389	43.7	4.88	737	163.99	7	8	other biological processes	plasma membrane;other membranes;cytoskeleton;other cell component	enzyme regulator activity;other molecular function	Pf00027, Pf02197		ENSSSCG00015066913; ENSSSCG00025054258; ENSSSCG00030056318; ENSSSCG00035071097; ENSSSCG00040046185; ENSSSCG00045034155; ENSSSCG00050034132; ENSSSCG00055016686; ENSSSCG00060056564; ENSSSCG00065032454; ENSSSCG00070005298	PRKAR2A	A0A4X1T087		0	0	100	0.326725	0.258179	0.16399	0.265041	-0.0555568	0.303364	-0.236396	0.190488	0.108744	0.173777	-0.0767928	-0.526455	-0.462032	-0.0237779	-0.284097	-0.337433	-0.346121	-0.323011	-0.248913	-0.0470925
A0A4X1UJP9	FALSE	High	IsMasterProtein	Uncharacterized protein	0	55.087	6	15	112	15	3125	344	6.4	296	125	13	15	cell adhesion;other biological processes	non-structural extracellular;extracellular matrix;other membranes	signal transduction activity or receptor binding	Pf00052, Pf00053, Pf00054, Pf00055, Pf06008, Pf06009						0	0	100	-0.108187	-0.210082	-0.219351	0.000766583	-0.196453	-0.254077	0.177208	-0.25094	1.06486	-0.126812	-0.622171	-0.47111	-0.575556	-0.495679	-0.53216	-0.410963	-0.632092	-0.228065	-0.712096	-0.521638
B3VI70	FALSE	High	IsMasterProtein	Troponin I	0	54.999	34	5	227	5	182	21.3	8.91	1406	353.06	4	5		cytoskeleton		Pf00992			TnI-F4	B3VI70		0	0	100	1.52342	-0.717901	-0.931637	-1.24759	-0.60744	-1.09047	-1.61551	-0.73467	-0.525523	-1.38072	-0.17596	0.502485	0.407663	-0.405626	-0.122836	-0.0433387	-0.396495	-0.0588437	0.26803	-0.577483
F1S663	FALSE	High	IsMasterProtein	Laminin subunit gamma 1	0	54.722	12	12	90	12	1506	167.2	5.2	344	118.7	9	12	cell adhesion;other biological processes	non-structural extracellular;extracellular matrix;other membranes	extracellular structural activity	Pf00052, Pf00053, Pf00055		ENSSSCG00000015555	LAMC1	F1S663		0	0	100	0.252664	-0.0556544	0.0345331	-0.0345342	0.194118	0.174969	0.3367	-0.0604192	0.349215	0.10307	-0.195493	0.123468	0.157936	-0.223999	0.00726871	-0.0515872	-0.13319	0.0704859	-0.0728459	-0.195928
A0A287BDT8	FALSE	High	IsMasterProtein	Phosphoglycolate phosphatase	0	54.164	29	7	134	7	321	34.3	5.62	641	209.05	7	7			other molecular function	Pf13242, Pf13344		ENSSSCG00000036614	PGP	A0A287BDT8		0	0	100	-0.470481	-0.293645	-0.268966	-0.294128	-0.198939	-0.301114	-0.200065	-0.212043	0.360822	-0.181739	0.476664	0.504813	0.405247	0.562278	0.394214	0.395649	0.344538	0.640655	0.47013	0.392423
A0A481D0P1	FALSE	High	IsMasterProtein	Nucleoside diphosphate kinase (Fragment)	0	54.089	56	10	224	7	191	21	9.26	873	293.39	10	10	other metabolic processes	nucleus	kinase activity;other molecular function	Pf00334						0	3	100	0.661057	0.510733	0.681029	0.642628	0.489202	0.584507	1.11207	0.731812	0.188369	0.669087	0.853979	0.767767	0.589651	0.718338	0.836434	0.659029	1.12331	0.81805	0.643292	0.89079
A0A4X1U3R7	FALSE	High	IsMasterProtein	Glyoxalase domain-containing protein 4	0	53.917	34	7	123	7	277	30.9	5.55	885	224.84	7	7										0	0	100	0.2068	0.25033	0.0419131	0.254609	0.103623	0.284981	0.0621547	0.295345	-0.774766	0.334719	0.391706	0.0201019	0.218958	0.397638	0.183081	0.113188	0.430203	0.0966462	0.289625	0.467267
A0A4X1VBX8	FALSE	High	IsMasterProtein	Small muscular protein	0	53.644	48	5	193	5	88	9.5	9.16	1044	417.69	5	5		cytoskeleton;nucleus;other cell component		Pf15355		ENSSSCG00015075159; ENSSSCG00025040628; ENSSSCG00030031983; ENSSSCG00035068236; ENSSSCG00040001899; ENSSSCG00045025952; ENSSSCG00050007918; ENSSSCG00055017732; ENSSSCG00060073430; ENSSSCG00065017165; ENSSSCG00070023290	SMPX	A0A4X1VBX8		0	0	100	-0.111833	0.520684	0.184306	0.580166	0.0712987	0.628565	0.344324	0.381018	-2.00261	0.561058	-0.0745843	-0.501374	-0.564995	0.0232897	-0.354201	-0.184963	-0.131948	-0.478173	-0.273374	-0.106164
A0A480JRE1	FALSE	High	IsMasterProtein	Enoyl-CoA hydratase, mitochondrial	0	52.252	33	7	163	7	290	31.2	8.57	809	291.16	7	7			other molecular function	Pf00378						0	0	100	0.218891	0.211007	0.0281671	0.295513	0.030149	0.414109	0.0291746	0.221889	1.05795	0.255859	-0.198026	0.0519039	-0.121992	0.102986	-0.0937039	-0.149036	-0.0847041	-0.144184	-0.29425	0.0365429
A0A4X1ST02	FALSE	High	IsMasterProtein	Uncharacterized protein	0	51.88	24	6	526	6	178	20.3	4.68	2318	852.85	6	6			other molecular function	Pf13499		ENSSSCG00005030025; ENSSSCG00070003824	CALM1	A0A4X1ST02		0	0	100	2.16658	1.92254	2.06607	1.77788	1.7125	1.62873	1.22503	1.73046	2.58008	1.88466	1.90984	2.11535	1.68041	2.08522	1.94176	2.09098	1.78937	2.0948	1.91196	1.63561
F1SHD6	FALSE	High	IsMasterProtein	Elongation factor 1-beta	0	51.697	41	7	212	4	225	24.8	4.67	1144	345.12	7	7	protein metabolism;other metabolic processes	cytosol;other cell component	enzyme regulator activity;nucleic acid binding activity	Pf00736, Pf10587	100154920	ENSSSCG00000016128	EEF1B2	F1SHD6; ssc:100154920		0	2	100	0.570766	0.691535	0.214885	0.54643	0.639364	0.70898	0.368152	0.486518	-2.08583	0.884022	0.643839	0.812126	0.552203	1.02465	0.539157	0.855986	0.99222	0.614357	0.796858	1.13564
A0A5G2QES7	FALSE	High	IsMasterProtein	S-(hydroxymethyl)glutathione dehydrogenase	0	51.67	19	4	142	4	366	38.8	7.3	829	235.08	4	4	other metabolic processes		other molecular function	Pf00107, Pf08240		ENSSSCG00000009185	ADH5	A0A5G2QES7		0	0	100	0.95287	1.03799	0.637463	1.08963	0.769142	1.2246	0.775626	0.968791	-1.42387	1.00851	1.05341	0.682852	0.899706	1.26111	0.901025	1.27145	1.47868	0.841309	0.990468	1.04823
A0A4X1UNJ7	FALSE	High	IsMasterProtein	Uncharacterized protein	0	51.394	27	7	89	7	422	48.3	5.74	350	101.66	7	7	protein metabolism		other molecular function	Pf03577		ENSSSCG00005027294; ENSSSCG00015080563; ENSSSCG00025032984; ENSSSCG00030060310; ENSSSCG00035075875; ENSSSCG00040071692; ENSSSCG00045007220; ENSSSCG00050052848; ENSSSCG00055005227; ENSSSCG00060044723; ENSSSCG00065033181; ENSSSCG00070019113	SCRN3	A0A4X1UNJ7		0	0	100	0.237999	0.214252	0.202888	0.206665	0.547579	0.508074	0.445653	0.240857	1.3789	0.186765	0.0678593	0.0311851	0.0408341	-0.258214	0.310057	0.152361	0.210792	-0.0296547	0.172757	0.217643
A0A4X1TIY7	FALSE	High	IsMasterProtein	SHSP domain-containing protein	0	51.249	63	5	181	5	163	17.4	6.4	383	303.51	4	5	other biological processes	non-structural extracellular;cytosol;ER/Golgi;nucleus	other molecular function	Pf00011, Pf00525	494560	ENSSSCG00015037512; ENSSSCG00025053887; ENSSSCG00030024187; ENSSSCG00035027092; ENSSSCG00040071972; ENSSSCG00045028452; ENSSSCG00050018241; ENSSSCG00055026692; ENSSSCG00060064110; ENSSSCG00065063182; ENSSSCG00070009372	HSPB6	A0A4X1TIY7; ssc:494560		0	0	100	-0.0829111	-0.0410317	0.218688	0.0067067	0.0858135	0.00413908	-0.0787502	0.0439055	0.890196	-0.14265	-0.0458095	0.0487491	0.100685	-0.111329	-0.200644	-0.216586	-0.218178	-0.208235	-0.0405228	-0.0836786
A0A4X1VTJ3	FALSE	High	IsMasterProtein	Aldo-keto reductase family 1 member B1	0	50.885	36	9	170	9	325	36.9	6.07	333	325.41	8	9			other molecular function	Pf00248		ENSSSCG00070026237	AKR1B1	A0A4X1VTJ3		0	0	100	-0.863968	-0.691999	-0.327269	-0.596891	-0.612402	-0.576518	0.103395	-0.484817	-1.04566	-0.558974	-0.708645	-0.713682	-0.675183	-0.253185	-0.664213	-0.720741	-0.845774	-0.648304	-0.805713	-0.563326
A0A287B6J6	FALSE	High	IsMasterProtein	Heat shock 70 kDa protein 4	0	50.825	19	13	125	13	848	95.4	5.31	405	187.94	13	13	other biological processes	cytosol;nucleus	other molecular function	Pf00012		ENSSSCG00000014292	HSPA4	A0A287B6J6	Regulation of HSF1-mediated heat shock response	1	0	100	0.291932	0.295216	0.343213	0.284296	0.311653	0.316408	0.354274	0.100334	0.963658	0.250558	0.23892	0.499904	0.0742476	0.125868	-0.0126805	0.0809718	0.0357038	0.312903	0.114383	-0.0631488
A0A4X1UAJ6	FALSE	High	IsMasterProtein	Uncharacterized protein	0	50.746	27	5	73	5	270	30.2	6.33	200	147.39	5	5		other cell component	enzyme regulator activity	Pf02115		ENSSSCG00040023795; ENSSSCG00065052206; ENSSSCG00070015400	ARHGDIA	A0A4X1UAJ6		0	0	100	-0.279212	-0.0518318	-0.0924603	-0.0432112	-0.179773	0.0261094	0.213749	0.0457156	-1.0577	0.0890995	0.365443	0.28231	0.0712548	0.707743	0.224532	0.321758	0.355531	0.262583	0.393996	0.386851
A0A480HNH3	FALSE	High	IsMasterProtein	Glutathione-dependent dehydroascorbate reductase	0	50.233	43	10	86	10	303	34.3	7.27	143	122.54	9	10	other metabolic processes;other biological processes	other cell component	other molecular function	Pf00043, Pf13417						0	0	100	-0.241552	0.13945	0.363308	0.341875	0.34773	0.291139	0.528411	0.295561	-2.52177e-05	0.543076	0.00904338	-0.0249628	0.291833	0.467417	0.361329	0.218135	0.111422	0.215423	0.204521	0.250182
A0A4X1V8J5	FALSE	High	IsMasterProtein	PDZ domain-containing protein	0	50.187	9	9	157	9	1261	135.6	8.73	376	262.3	8	9				Pf00595		ENSSSCG00025071399; ENSSSCG00045009117; ENSSSCG00055014070; ENSSSCG00070022167	SYNPO2	A0A4X1V8J5		0	0	100	-1.36985	-0.562031	-0.84111	-0.654325	-0.712472	-0.752406	-0.656008	-0.71904	1.20999	-0.634424	-0.345403	-0.212522	-1.1786	-0.413322	-0.683196	-0.759593	-0.710058	-0.483131	-0.640305	-0.516563
A0A287B4J2	FALSE	High	IsMasterProtein	Adenosylhomocysteinase	0	50.078	22	9	119	9	481	52.6	6.65	953	184.79	9	9	other metabolic processes	cytosol	other molecular function	Pf00670, Pf05221		ENSSSCG00000007278	AHCY	A0A287B4J2		0	0	100	0.104735	0.148515	0.19833	0.0847028	0.206778	0.0691505	0.10677	0.610633	1.64127	0.471559	0.611269	0.855765	0.696863	0.728993	0.556405	0.623122	0.421184	0.877643	0.704267	0.551938
F1RWK0	FALSE	High	IsMasterProtein	Junctophilin	0	50.043	17	10	181	9	656	71.2	9.31	1323	279.54	9	10	other biological processes	plasma membrane;other membranes;cytosol;cytoskeleton;ER/Golgi;nucleus	other molecular function	Pf02493		ENSSSCG00000006174	JPH1	F1RWK0		0	0	100	-0.297934	-0.221082	-0.227303	-0.0334213	-0.204087	-0.151899	0.0237735	-0.0739242	-0.310044	-0.254642	0.0652624	0.191652	0.000883505	0.229142	0.0547354	0.290646	0.0175724	0.141834	0.124377	0.40429
A0A5G2Q8A7	FALSE	High	IsMasterProtein	LIM and cysteine-rich domains protein 1	0	49.978	28	8	71	8	393	44	8.13	236	136.97	8	8	RNA metabolism OR transcription;other metabolic processes;other biological processes	nucleus;other cell component	other molecular function	Pf00412, Pf06297		ENSSSCG00000011538	LMCD1	A0A5G2Q8A7		0	0	100	0.270162	0.246523	-0.042352	-0.322196	0.256961	0.544689	0.360322	0.0611362	0.435409	-0.154016	-0.156475	-0.313721	-0.0178089	-0.362605	-0.593262	-0.25608	-0.164338	-0.446369	-0.0683619	-0.0539389
A0A4X1VCF5	FALSE	High	IsMasterProtein	Uncharacterized protein	0	49.95	30	5	123	5	328	35.8	7.94	1090	183.74	5	5			other molecular function	Pf00389, Pf02826		ENSSSCG00015027798; ENSSSCG00040047726; ENSSSCG00050041620; ENSSSCG00060066239; ENSSSCG00070023171	GRHPR	A0A4X1VCF5		0	0	100	0.0314776	0.268297	0.247389	0.549273	0.325307	0.246541	0.265533	0.140743	-0.92336	0.269936	-0.0636841	-0.015901	-0.133066	0.0511274	-0.0819266	-0.240276	-0.221377	0.0223628	-0.219964	0.0794907
A0A480PCQ6	FALSE	High	IsMasterProtein	Long-chain specific acyl-CoA dehydrogenase, mitochondrial	0	49.669	18	6	186	6	430	47.9	7.39	1194	310.05	5	6	other metabolic processes	mitochondrion	other molecular function	Pf00441, Pf02770, Pf02771						0	0	100	0.251832	-0.041345	0.128882	0.165845	0.028692	0.211612	0.57946	0.319343	-0.35947	0.0208938	-0.0598489	0.101393	0.322375	0.686058	0.0566357	0.139184	0.0194353	0.109811	0.020313	0.011568
A0A4X1TUL5	FALSE	High	IsMasterProtein	Junctophilin	0	49.517	18	8	151	7	691	73.2	8.6	409	227.58	7	8		plasma membrane;other membranes;cytosol;ER/Golgi		Pf02493						0	0	100	0.551545	0.363136	0.612891	0.463032	0.56626	0.191676	0.0278952	0.230301	0.256548	0.14744	0.250767	0.555803	0.625918	0.770403	0.460612	0.689279	0.699849	0.672381	0.485109	0.469439
A0A4X1SLV1	FALSE	High	IsMasterProtein	Acyl-CoA-binding protein	0	49.418	41	3	375	3	102	11.5	7.24	1016	657.22	3	3			other molecular function	Pf00887		ENSSSCG00005002143; ENSSSCG00030038805; ENSSSCG00070002226	DBI	A0A4X1SLV1		0	0	100	-0.503525	-0.21284	-0.416683	-0.339039	-0.14349	-0.254043	-0.970695	-0.200983	-2.23993	-0.166907	-0.21509	-0.508768	-0.402047	-0.20394	-0.498787	-0.590895	-0.509022	-0.420475	-0.36889	-0.239292
A0A4X1UT70	FALSE	High	IsMasterProtein	Hydroxyacyl-coenzyme A dehydrogenase, mitochondrial	0	48.913	26	6	185	6	340	37.4	9.47	2054	281.15	6	6	other metabolic processes		other molecular function	Pf00725, Pf02737		ENSSSCG00070019666	HADH	A0A4X1UT70		0	0	100	-0.301882	-0.0635836	-0.235676	-0.109204	-0.192573	0.122587	-0.315692	0.159615	-0.394129	-0.0155953	0.163225	0.398693	0.308415	0.764294	0.104954	0.0841106	0.0774828	0.300692	0.250473	0.218893
A0A4X1US63	FALSE	High	IsMasterProtein	Vesicle-associated membrane protein-associated protein B	0	48.677	20	4	186	3	268	29.5	7.84	600	286.47	3	4		other membranes;ER/Golgi		Pf00635		ENSSSCG00070019099	VAPB	A0A4X1US63		0	2	100	-0.957738	-0.516395	-0.992548	-0.675638	-0.736867	-0.0561364	-1.01006	-0.832426	-2.39342	-0.632463	-0.454636	-0.912066	-0.849465	-0.352926	-0.615541	-0.62137	-0.418931	-0.772471	-0.630439	-0.560712
F1SGG3	FALSE	High	IsMasterProtein	Cytokeratin-1	0	48.664	10	7	235	5	624	64.8	8.15	1904	388.42	7	7	cell organization and biogenesis;protein metabolism;other metabolic processes;stress response;other biological processes	plasma membrane;cytoskeleton;other cell component	bone, tooth or skin structural activity;other molecular function	Pf00038, Pf16208, Pf16210		ENSSSCG00000000251	KRT1	F1SGG3	Neutrophil degranulation; Formation of the cornified envelope	3	2	100	-1.24106	-0.978608	0.42169	-0.928763	-0.15037	-0.316298	1.00675	-0.115094	0.377267	-0.782818	-0.899661	-0.782526	-0.0826914	-1.27951	0.264131	-0.236734	0.907729	-0.198198	-0.532089	-0.787002
A0A4X1T6H5	FALSE	High	IsMasterProtein	ATP-grasp domain-containing protein	0	47.929	13	8	54	8	948	101.1	5.59	319	79.05	7	8	other metabolic processes		other molecular function	Pf13535, Pf18130						0	0	90	0.28081	-0.268556	0.285369	-0.381639	0.518943	-0.105728	0.0514184	-0.198092	1.51047	-0.208914	0.587714	1.15316	0.592045	0.361134	0.749624	0.44139	0.333411	0.326356	0.431355	0.464329
F1S2E2	FALSE	High	IsMasterProtein	Annexin	0	47.849	19	8	78	8	502	53.9	7.3	244	123.29	7	8	cell cycle OR cell proliferation;transport		other molecular function	Pf00191	100156481	ENSSSCG00000010331	ANXA11	F1S2E2; K7GQ59; ssc:100156481		0	0	100	-0.965086	-0.476659	-0.680012	-0.55447	-0.553106	-0.267162	-0.0542196	-0.371253	1.91173	-0.265122	0.0839307	-0.053958	-0.154067	0.0350542	0.103319	0.0362919	-0.314745	0.204536	-0.0668224	-0.172399
I3L893	FALSE	High	IsMasterProtein	Rab GDP dissociation inhibitor	0	47.432	26	7	49	4	425	48.1	5.4	252	64.96	7	7	transport;signal transduction	other cell component	enzyme regulator activity	Pf00996		ENSSSCG00000030421	GDI1	I3L893		0	0	50											-0.725733	-1.15919	-0.564769	-0.34835	-0.68593	-0.567187	-0.106246	-1.1337	-0.720214	0.118768
F6QAM9	FALSE	High	IsMasterProtein	Adenylosuccinate lyase	0	47.054	22	8	104	8	501	56.7	7.77	278	157.78	8	8	other metabolic processes	cytosol	other molecular function	Pf00206, Pf10397		ENSSSCG00000000077	ADSL	F6QAM9	Purine ribonucleoside monophosphate biosynthesis	1	0	100	0.231736	0.350418	0.383589	0.589452	0.4046	0.270508	0.505132	0.559404	2.24212	0.718164	1.0412	0.0292666	0.520983	-0.245633	0.436926	0.145786	0.671698	-0.242741	0.543403	-0.0140687
Q29320	FALSE	High	IsMasterProtein	Lactate dehydrogenase-B (Fragment)	0	46.948	36	4	202	3	100	10.6	8.15	1926	362.06	4	1	other metabolic processes		other molecular function	Pf00056						0	0	60	0.141396	0.167829	0.184198	0.232426	1.38143	0.845056	1.02599	0.0554594	-2.00639	1.07876	1.39231	-0.0346169	0.136107	-1.01391	2.26381	1.03196	2.28114	0.429513	1.78503	1.42626
P09623	FALSE	High	IsMasterProtein	Dihydrolipoyl dehydrogenase, mitochondrial	0	46.111	17	8	200	8	509	54.2	7.68	1611	285.89	8	8	protein metabolism;other metabolic processes;other biological processes	cytoskeleton;mitochondrion;nucleus;other cell component	other molecular function	Pf02852, Pf07992	397129		DLD	P09623; ssc:397129		0	0	100	-0.322979	-0.219886	-0.0969703	-0.306031	-0.0394162	-0.252633	0.171987	-0.00695644	1.94453	-0.07192	-0.101369	0.595178	-0.0525057	0.308342	-0.133416	-0.136695	-0.249197	0.0173387	-0.059861	-0.116137
F1SD45	FALSE	High	IsMasterProtein	cAMP-dependent protein kinase	0	45.909	23	9	189	9	351	40.6	8.79	534	322.56	9	9	protein metabolism;other metabolic processes;signal transduction;other biological processes	nucleus;other cell component	kinase activity;other molecular function	Pf00069	397652	ENSSSCG00000013771	PRKACA	F1SD45; ssc:397652		0	0	100	-0.51949	-0.332368	-0.270101	-0.329437	-0.164228	-0.375384	-0.133818	-0.0868758	1.47185	-0.188297	-0.0809383	0.0193763	-0.69178	-0.134424	-0.395216	-0.446161	-0.286064	-0.157182	-0.395065	-0.26363
P62895	FALSE	High	IsMasterProtein	Cytochrome c	0	45.78	51	6	151	6	105	11.7	9.5	887	225.01	5	6	other metabolic processes;other biological processes	other membranes;mitochondrion	other molecular function	Pf00034	100170131	ENSSSCG00000016714; ENSSSCG00005038422; ENSSSCG00015058229; ENSSSCG00025012632; ENSSSCG00030002705; ENSSSCG00035073660; ENSSSCG00040008367; ENSSSCG00045017039; ENSSSCG00050048183; ENSSSCG00055002302; ENSSSCG00060034366; ENSSSCG00065035264; ENSSSCG00070014000	CYCS	P00006; P62895; Q56P24; ssc:100170131	Respiratory electron transport; TP53 Regulates Metabolic Genes; Release of apoptotic factors from the mitochondria; Pyroptosis; Detoxification of Reactive Oxygen Species; Activation of caspases through apoptosome-mediated cleavage; Transcriptional activation of mitochondrial biogenesis; Regulation of the apoptosome activity; Cytoprotection by HMOX1	10	0	100	-0.202743	-0.662131	-0.27093	-0.728308	-0.206634	-0.655106	-0.44651	-0.620578	-0.0858284	-0.687574	-0.580159	0.0365621	-0.0820368	-0.213842	-0.362552	-0.651301	-0.673904	-0.303386	-0.515141	-0.745286
A0A480TTD3	FALSE	High	IsMasterProtein	Importin-5 isoform X1	0	44.616	12	9	61	9	1107	125	4.92	487	87.72	8	9	transport	nucleus;other cell component	other molecular function	Pf02985, Pf13646, Pf18808, Pf18816, Pf18829						0	0	100	-0.194563	-0.289292	-0.0300359	-0.608087	-0.127359	-0.265091	-0.525296	-0.296899	0.723472	-0.951625	-0.378036	-0.159335	-0.266688	-0.381452	-0.285201	-0.313064	-0.664132	-0.1841	-0.486958	-0.605823
Q9N0F1	FALSE	High	IsMasterProtein	Dihydrolipoyllysine-residue succinyltransferase component of 2-oxoglutarate dehydrogenase complex, mitochondrial	0	44.511	16	6	75	6	455	48.9	8.82	499	142.98	6	6	protein metabolism;other metabolic processes	mitochondrion;nucleus;other cell component	other molecular function	Pf00198, Pf00364	397690		DLST	Q9N0F1; ssc:397690		0	0	100	0.434238	0.233572	-0.116759	0.125149	0.286896	0.432893	-0.269002	0.497559	-0.889908	0.231879	0.200916	0.538007	0.337696	0.516041	0.281361	0.143675	0.124839	0.443924	0.275492	0.359342
Q68S99	FALSE	High	IsMasterProtein	Fatty acid binding protein 3 (Fragment)	0	43.981	66	7	230	7	119	13.2	7.34	1612	376.71	7	7		other cell component	other molecular function	Pf00061			FABP3	Q68S99		0	0	100	-0.259417	-0.117431	-0.199974	-0.0666773	-0.058543	-0.141892	0.306276	-0.0182408	-0.720535	-0.00466947	-0.77964	-0.299812	-0.663348	-0.178051	-0.799189	-0.857662	-0.641422	-0.737343	-0.823691	-0.443336
A0A4X1TDZ5	FALSE	High	IsMasterProtein	Alpha(B)-crystallin	0	43.784	27	5	219	4	237	27.6	9.73	1608	361.17	5	5	cell organization and biogenesis;stress response;developmental processes;other biological processes	plasma membrane;other membranes;cytosol;cytoskeleton;mitochondrion;nucleus;other cell component	other molecular function	Pf00011, Pf00525		ENSSSCG00025042507; ENSSSCG00030070976; ENSSSCG00035064861; ENSSSCG00055014007; ENSSSCG00065076595; ENSSSCG00070008603	CRYAB	A0A4X1TDZ5		0	0	100	1.56324	-0.46119	1.03988	-0.293569	0.550886	-0.445524	-1.2864	-0.457454	0.137732	-1.21229	0.115764	1.03181	0.83566	-0.689866	0.00828735	0.075433	-0.821322	0.0368889	-0.195428	-0.6218
A0A4X1VTD9	FALSE	High	IsMasterProtein	Phosphoglycerate mutase	0	43.58	27	6	155	6	259	29.9	6.24	716	239.09	5	6	other metabolic processes;stress response;transport;developmental processes		other molecular function	Pf00300		ENSSSCG00005014150; ENSSSCG00015045161; ENSSSCG00025043838; ENSSSCG00030056907; ENSSSCG00035040804; ENSSSCG00040043672; ENSSSCG00045002853; ENSSSCG00050063596; ENSSSCG00055029057; ENSSSCG00060031505; ENSSSCG00065010858; ENSSSCG00070026209	BPGM	A0A4X1VTD9		0	0	100	0.331722	0.491606	0.43455	0.235999	0.529119	0.34724	0.54752	0.365368	0.0798916	0.605113	0.282216	0.346032	0.0589659	0.125909	0.319954	0.0555671	0.380049	0.249533	0.232885	0.227283
A0A4X1W5I7	FALSE	High	IsMasterProtein	Multifunctional fusion protein	0	43.258	24	9	43	9	563	61.8	7.88	125	60.89	9	9	other metabolic processes		other molecular function	Pf00171		ENSSSCG00070029131	ALDH4A1	A0A4X1W5I7		0	0	70	0.298251	0.200227	0.294211	-0.041446	0.114697	0.21505	0.498228	0.185551	-0.290857	0.102086	-0.481412	0.93269	0.352412	0.643102	0.160107	0.468367	-0.353895	0.408212	0.151531	-0.243732
F1SGS9	FALSE	High	IsMasterProtein	Catalase	0	43.032	22	8	78	8	550	62.5	6.81	109	114.65	6	8	protein metabolism;other metabolic processes;stress response;other biological processes	other membranes;other cytoplasmic organelle;other cell component	other molecular function	Pf00199, Pf06628		ENSSSCG00000013302	CAT	F1SGS9	Neutrophil degranulation; Detoxification of Reactive Oxygen Species; Peroxisomal protein import	3	0	90	-0.666404	-0.69868	-0.662038	-0.692244	-0.783523	-0.601274	-0.412628	-0.582316	0.239464	-0.751883	1.91768	2.30102	2.53596	2.84494	2.20889	2.27562	2.14351	2.41588	2.09175	2.56612
A0A480LG53	FALSE	High	IsMasterProtein	14-3-3 protein beta/alpha (Fragment)	0	42.953	28	7	103	3	307	35.1	7.87	524	150.07	7	7				Pf00244						0	0	60	1.0952	1.32774	1.23008	0.674945	1.37934	0.913396	3.54228	1.02709		1.06818	1.48488	-0.840174	0.609205	-0.638326	1.12072	1.40574	1.57346	-0.981215	0.913256	3.03442
A0A4X1VZV4	FALSE	High	IsMasterProtein	Tropomyosin alpha-3 chain	0	42.682	28	9	277	2	285	32.9	4.74	1765	457.01	7	9		cytoskeleton	cytoskeletal activity	Pf00261		ENSSSCG00015029565; ENSSSCG00025023154; ENSSSCG00030060930; ENSSSCG00040039307; ENSSSCG00045037044; ENSSSCG00055008812; ENSSSCG00070027949	TPM3	A0A4X1VZV4		0	0	60	0.281939	-0.0675357	-1.03111	-0.352322	-0.383858	0.0670757	-0.171088	0.196627	0.0848026	-0.189982	-0.0487262	-1.60904	-0.513192	-1.01657	-0.12988	-0.42388	-0.0715852	-1.40515	-0.237949	-0.00314252
A0A4X1TRT9	FALSE	High	IsMasterProtein	Mannose-6-phosphate isomerase	0	42.667	26	6	44	6	365	40.1	5.85	357	67.68	6	6	other metabolic processes		other molecular function	Pf01238, Pf20511, Pf20512		ENSSSCG00005041882; ENSSSCG00060077073; ENSSSCG00065039747; ENSSSCG00070011142	MPI	A0A4X1TRT9		0	0	80	-0.120019	0.0368048	-0.624582	0.156122	-0.0785021	0.257394	-0.130894	-0.0345268		0.21286	0.21322	-0.355215	0.317205	-0.063258	0.0106776	0.210806	0.383603	-0.200394	0.162772	0.543631
A0A4X1T9I2	FALSE	High	IsMasterProtein	Gc-globulin	0	42.497	19	8	97	8	473	53.1	5.54	591	156.68	8	8	transport	non-structural extracellular	transporter activity;cytoskeletal activity;other molecular function	Pf00273, Pf09164	448964	ENSSSCG00070007212	GC	A0A4X1T9I2; ssc:448964		0	0	100	0.34702	0.533156	0.274316	0.466539	0.322048	0.397653	0.639583	0.396996	-0.133307	0.391083	0.188402	-0.101716	0.140614	0.174346	0.086406	0.0836299	0.299668	-0.147121	0.225638	0.222616
F2Z5L7	FALSE	High	IsMasterProtein	Proteasome subunit alpha type	0	41.606	27	7	130	7	263	29.5	6.61	318	198.62	7	7	protein metabolism;other metabolic processes;other biological processes	cytoskeleton;nucleus;other cell component	other molecular function	Pf00227, Pf10584	100516779	ENSSSCG00000013391	PSMA1	F2Z5L7; ssc:100516779		0	0	100	1.28713	0.421591	0.685597	0.36081	0.47979	0.135983	0.280965	0.386124	1.96844	0.363685	-0.118412	0.129401	-0.268458	-0.135811	-0.0261107	-0.191238	-0.240055	-0.0772635	-0.124188	0.00188811
A0A4X1SNG6	FALSE	High	IsMasterProtein	CMP/dCMP-type deaminase domain-containing protein	0	40.921	36	5	36	5	224	25.8	4.81	237	55.49	5	5	DNA metabolism;RNA metabolism OR transcription;other metabolic processes		other molecular function	Pf18772	100518202	ENSSSCG00005040504; ENSSSCG00015009037; ENSSSCG00025058244; ENSSSCG00030055663; ENSSSCG00035021418; ENSSSCG00040057105; ENSSSCG00045012285; ENSSSCG00050005012; ENSSSCG00060054285; ENSSSCG00065071486; ENSSSCG00070002324	APOBEC2	A0A4X1SNG6; ssc:100518202		0	0	70	-0.536815	-0.365863	-1.30915	-0.376108	-0.564228	0.115175	0.0877223	0.00185784	0.169622	-0.280904	0.365639	-0.893125	0.11169	-0.494069	0.313451	0.517883	0.962446	-0.0360827	0.0720771	0.831213
P04574	FALSE	High	IsMasterProtein	Calpain small subunit 1	0	39.88	30	5	106	5	266	28.1	5.2	398	177.33	5	5	protein metabolism	plasma membrane;other membranes;other cell component	other molecular function		397587	ENSSSCG00025061681; ENSSSCG00030024958; ENSSSCG00035033634; ENSSSCG00040074544; ENSSSCG00045037628; ENSSSCG00050023744; ENSSSCG00055023005; ENSSSCG00060068749; ENSSSCG00065069526; ENSSSCG00070008417	CAPNS1	P04574; Q8SPJ8; ssc:397587	Formation of the cornified envelope; Degradation of the extracellular matrix	2	0	100	0.394805	0.389378	0.599962	0.130359	0.475357	0.168588	0.294952	0.26894	-0.17269	0.219314	0.339094	0.436976	0.342142	0.229855	0.406188	0.420534	0.210642	0.415758	0.224465	0.251645
A0A287AV63	FALSE	High	IsMasterProtein	Perilipin 4	0	39.664	36	6	182	6	1629	161.6	9.23	2168	320.28	5	5				Pf03036		ENSSSCG00000013512	PLIN4	A0A287AV63		0	0	100	-0.564639	-0.734132	-0.367089	-0.727052	-0.04231	-0.776995	-0.35122	-0.750046	0.872672	-0.902678	-0.541411	0.0503163	0.287402	-0.316785	-0.021225	-0.0914181	-0.588191	-0.0224874	-0.0297746	-0.849013
A0A287BPK4	FALSE	High	IsMasterProtein	Myozenin 3	0	39.6	34	5	116	2	245	26.4	6.55	343	204.31	5	5		cytoskeleton	cytoskeletal activity	Pf05556		ENSSSCG00000035729	MYOZ3	A0A287BPK4		0	3	100	-0.398147	0.236543	0.328881	0.54779	-0.172282	-0.0398398	-0.128282	0.0674172	0.546235	0.146009	-0.742687	-0.965285	-0.581113	-0.225192	-0.647433	-0.419754	-0.82351	-0.727436	-0.544502	-0.534063
A0A287B283	FALSE	High	IsMasterProtein	LanC like 1	0	39.556	20	6	71	6	411	46.6	7.75	427	119.7	6	6	other metabolic processes			Pf05147		ENSSSCG00000016158	LANCL1	A0A287B283		0	0	100	0.180379	0.417545	0.294818	0.228612	0.291886	0.182939	0.915011	0.220926	0.384859	0.254018	0.0430916	0.188065	0.0909974	0.204905	-0.0801302	-0.0635208	-0.06423	0.0865575	-0.0511881	-0.242174
A0A480PWJ1	FALSE	High	IsMasterProtein	Glycogenin-1 isoform 1	0	39.331	20	6	232	6	350	39.3	5.4	1203	391.01	6	6			other molecular function	Pf01501						0	0	100	-0.0575985	-0.102269	-0.118859	-0.143884	-0.269572	-0.247911	-0.400601	-0.190658	-0.292628	-0.136832	-0.0648563	-0.058466	-0.065511	0.0420679	-0.0272818	-0.00394199	-0.214306	0.177177	-0.165116	-0.118583
A0A5G2QMG1	FALSE	High	IsMasterProtein	CCT-beta	0	39.112	20	7	40	7	518	55.6	6.55	203	59.1	6	7	other biological processes	cytosol	other molecular function	Pf00118		ENSSSCG00000000496	CCT2	A0A5G2QMG1		0	0	100	0.328207	0.511275	0.625529	0.125481	0.741184	0.154896	0.827392	0	1.46974	0.232465	0.264601	0.503376	0.0747802	0.169415	0.157026	0.203757	-0.176671	0.539308	0.0839311	0.0915624
F1RQM4	FALSE	High	IsMasterProtein	Malic enzyme	0	38.906	10	5	67	5	556	61.7	5.6	419	100.78	5	5			other molecular function	Pf00390, Pf03949		ENSSSCG00000004454	ME1	F1RQM4		0	0	80	-0.00940106	-0.0755836	-0.813115	0.207819	-0.00652967	0.230691	-0.518111	-0.0546975	0.839363	0.153077	-0.0830153	0.378544	-0.182194	0.000336022	0.0496202	0.0557211	-0.171763	0.0813999	0.0404695	0.0470401
A0A5G2QA32	FALSE	High	IsMasterProtein	Protein arginine methyltransferase 1	0	38.861	27	7	88	7	325	37.7	6.15	546	109.02	7	7	protein metabolism;other metabolic processes		other molecular function	Pf13649		ENSSSCG00000003189	PRMT1	A0A5G2QA32		0	0	90	-0.0557227	-0.130884	-0.0248099	-0.23095	-0.139685	-0.112621	-0.329223	-0.131101	-0.427884	-0.248324	-0.5434	-0.358343	-0.338759	-0.385707	-0.336456	-0.420937	-0.505023	-0.113642	-0.56604	-0.501585
P59083	FALSE	High	IsMasterProtein	14 kDa phosphohistidine phosphatase	0	38.406	54	7	374	7	126	13.9	6.38	1174	552.66	7	7	protein metabolism;other metabolic processes	cytosol	other molecular function	Pf05005		ENSSSCG00070000065	PHPT1	F1RWN4; P59083		0	0	100	-0.414208	-0.145218	0.0971581	-0.0890147	-0.287291	-0.190242	-0.235151	-0.0521119	1.97201	-0.155199	0.0926703	-0.0704343	-0.109854	0.170657	-0.132061	-0.0257571	0.0162204	0.0783306	-0.1059	-0.0696254
A0A4X1W9X7	FALSE	High	IsMasterProtein	Uncharacterized protein	0	38.13	25	8	92	5	356	37.5	7.09	450	145.52	6	8			nucleic acid binding activity	Pf00013	100511501	ENSSSCG00005036394; ENSSSCG00015053586; ENSSSCG00025048833; ENSSSCG00030035493; ENSSSCG00035020316; ENSSSCG00040068259; ENSSSCG00045017915; ENSSSCG00050032899; ENSSSCG00055020162; ENSSSCG00060012847; ENSSSCG00065032197; ENSSSCG00070029806	PCBP1	A0A4X1W9X7; ssc:100511501		0	4	100	0.648669	0.822833	1.01761	0.8244	1.11685	1.01435	0.891595	0.878094	0.485282	0.749415	-0.162128	-0.197622	-0.326975	-0.0877026	-0.0542123	-0.204926	-0.300588	-0.143707	-0.277849	-0.234555
A0A480X895	FALSE	High	IsMasterProtein	CCT-theta	0	37.792	21	9	87	9	535	58.2	5.45	668	147.23	7	9	other biological processes	cytosol;other cell component	other molecular function	Pf00118						0	0	100	1.01111	-0.0553516	0.575336	-0.448409	0.390464	-0.199745	-0.498522	-0.276982	-0.551129	-0.794154	0.237579	0.596357	0.291227	-0.383463	-0.00998928	0.143272	-0.25896	0.238445	-0.15373	-0.203664
F1SJB5	FALSE	High	IsMasterProtein	Annexin	0	37.326	23	6	57	6	346	38.7	6.81	365	70.54	6	6	cell-cell signaling;cell organization and biogenesis;protein metabolism;other metabolic processes;stress response;transport;developmental processes;signal transduction;other biological processes	non-structural extracellular;plasma membrane;other membranes;cytosol;cytoskeleton;nucleus;other cytoplasmic organelle	enzyme regulator activity;other molecular function	Pf00191		ENSSSCG00000005267	ANXA1	F1SJB5	G alpha (q) signalling events	1	0	90											-0.0121959	-0.128003	-0.331093	0.0429842	-0.196892	-0.01438	-0.193251	-0.0674855	-0.259545	-0.034515
Q6Q2K6	FALSE	High	IsMasterProtein	Adiponectin (Fragment)	0	37.113	21	4	139	4	242	26.2	6.05	658	242.38	4	4	signal transduction	non-structural extracellular	signal transduction activity or receptor binding	Pf00386, Pf01391						0	0	100	-0.316571	-0.318803	-0.193352	-0.375251	-0.311266	-0.230007	0.475168	-0.291606	-0.733527	-0.211909	-0.242641	-0.0828087	-0.120001	0.0587842	-0.0445452	-0.102822	-0.174115	-0.125051	-0.11823	-0.164303
A0A4X1V3T5	FALSE	High	IsMasterProtein	Proteasome subunit beta	0	36.931	28	5	73	5	275	30.1	6.93	293	118.73	5	5	protein metabolism;other metabolic processes	nucleus;other cell component	other molecular function	Pf00227	100155139	ENSSSCG00035050759; ENSSSCG00060054782; ENSSSCG00070021561	PSMB5	A0A4X1V3T5; ssc:100155139		0	0	100	-0.104088	0.204445	0.595141	0.279836	1.14056	0.12779	0.427043	0.206058	1.4887	0.190245	0.108636	0.884702	-0.043605	-0.121023	0.351039	0.272267	0.113924	0.325813	-0.0039372	0.0931884
A0A4X1WA21	FALSE	High	IsMasterProtein	Thioredoxin domain-containing protein	0	36.221	36	7	186	7	224	25.1	8.62	732	275.43	7	7	other biological processes		other molecular function	Pf00578, Pf10417						0	0	100	0.376725	-0.141308	-0.191984	0.730546	-0.169684	-0.24305	0.00575009	-0.329094	-1.45711	-0.168257	-0.257316	-0.0453435	0.0312351	0.18549	-0.329781	-0.111787	-0.309093	-0.378566	-0.361772	0.268902
F1SV14	FALSE	High	IsMasterProtein	Radixin	0	35.718	21	11	69	7	580	68.2	6.07	167	107.95	9	11		plasma membrane;other membranes;cytoskeleton;other cell component	cytoskeletal activity	Pf00373, Pf00769, Pf09379, Pf09380, Pf20492		ENSSSCG00000015013	RDX	F1SV14		0	4	100	-0.0829262	-0.11916	-0.0784703	-0.293128	0.0859831	-0.0554505	0.0207242	-0.11008	0.753601	-0.103922	-0.146012	-0.0635841	-0.581262	-0.38115	-0.43863	-0.392016	-0.334467	-0.404013	-0.399904	-0.348584
A0A480EA26	FALSE	High	IsMasterProtein	Myopalladin isoform a	0	35.337	7	5	41	5	1320	144.6	6.6	195	66.75	5	5	cell organization and biogenesis	cytoskeleton	cytoskeletal activity;other molecular function	Pf07679	100624901	ENSSSCG00000029311	MYPN	A0A480EA26; ssc:100624901		0	0	80	0.486605	0.834442	1.17441	0.871175	1.07879	0.842374	0.910043	0.675703	2.43253	0.838686	0.91729	1.0819	1.04539	0.912269	1.09879	1.2214	0.902005	1.26752	1.05918	0.980916
A0A287BBB5	FALSE	High	IsMasterProtein	VAMP associated protein A	0	34.912	13	3	177	2	294	32.2	9.04	773	284.17	3	3	cell organization and biogenesis;developmental processes	plasma membrane;other membranes;ER/Golgi	other molecular function	Pf00635		ENSSSCG00000038465	VAPA	A0A287BBB5		0	0	100	0.241613	0.147164	-0.135622	0.0751034	-0.416748	-0.0863655	-0.0266366	0.158106	-1.14021	0.246302	-0.103934	-0.461794	-0.213773	-0.019592	-0.399675	-0.330388	-0.192873	-0.123424	-0.326256	-0.081623
I3LLU0	FALSE	High	IsMasterProtein	Glycerol-3-phosphate dehydrogenase [NAD(+)]	0	34.79	21	7	98	5	363	39.5	6.77	330	153.16	6	7	other metabolic processes	cytosol;other cell component	other molecular function	Pf01210, Pf07479		ENSSSCG00000021977	GPD1L	I3LLU0		0	1	100	-2.1552	-1.98805	-1.89192	-2.07869	-2.04679	-1.97151	0.0419212	-1.93303	-3.04345	-2.02548	-1.57804	-1.61361	-1.37416	-1.50771	-1.58818	-1.78458	-1.62994	-1.49675	-1.71943	-1.70755
A0A5G2QF74	FALSE	High	IsMasterProtein	Cadherin-13	0	34.743	11	5	45	5	726	79.8	5.14	67	61.9	5	5	cell adhesion	plasma membrane;other membranes	other molecular function	Pf00028, Pf08758		ENSSSCG00000002684	CDH13	A0A5G2QF74		0	0	70	-1.04329	-0.991498	-0.806177	-0.879398	-1.28324	-1.15034	0.00194647	-0.841439	0.869021	-0.803091	-0.733895	-0.416447	-0.53032	-0.265195	-0.686457	-0.55591	-0.646649	-0.33511	-0.693627	-0.605635
A0A480PLY3	FALSE	High	IsMasterProtein	14-3-3 protein zeta/delta	0	34.685	34	7	106	4	245	27.7	4.79	638	151.26	7	7				Pf00244	780440	ENSSSCG00000006062	YWHAZ	A0A480PLY3		0	0	80	0.200401	-0.323885	0.226731	-0.816506	0.193194	-0.526308	-0.526994	-0.352924	0.504848	-0.857959	0.0812182	-0.13056	-0.246589	-1.10085	-0.318232	-0.170913	-0.0627955	-0.521772	-0.287197	-0.339972
P00819	FALSE	High	IsMasterProtein	Acylphosphatase-2	0	34.622	47	5	225	5	99	11.2	9.66	2110	418.94	5	5			other molecular function	Pf00708			ACYP2	P00819		0	0	100	0.032289	0.195756	-0.194788	0.509942	0.0956173	0.101304	0.364906	0.148662	0.419647	0.301213	-0.339285	-0.0928683	-0.24842	0.0884367	-0.089797	-0.414248	-0.117017	-0.11331	-0.0883373	-0.088277
Q06AA9	FALSE	High	IsMasterProtein	Ubiquitin-conjugating enzyme E2 D2	0	34.579	36	3	44	3	147	16.7	7.83	424	86.53	3	3	protein metabolism;other metabolic processes	nucleus	other molecular function	Pf00179	780418		UBE2D2	Q06AA9; ssc:780418		0	0	80	-0.969338	-0.467425	-0.48005	-0.550979	-0.409509	-0.640629	-0.496924	-0.716022	-2.21118	-0.637104	-0.271182	-0.35657	-0.188685	-0.743879	-0.266861	-0.250108	-0.294385	-0.180912	-0.333261	-0.564529
A0A287AY86	FALSE	High	IsMasterProtein	Microtubule-associated protein	0	34.55	5	9	69	9	2220	235.7	6.02	185	115.81	8	9	cell organization and biogenesis	cytoskeleton;other cell component	cytoskeletal activity	Pf00418		ENSSSCG00000029251	MAP4	A0A287AY86		0	0	100	-0.00828838	-0.480617	-0.236031	-0.375834	-0.165375	-0.443348	0.2782	-0.464049	1.03866	-0.445135	0.0307618	0.24581	-0.012984	0.0790956	-0.147638	-0.0691004	-0.17176	0.200518	0.092673	-0.195831
A0A5G2QNW1	FALSE	High	IsMasterProtein	SERPINE1 mRNA binding protein 1	0	34.531	15	5	31	5	389	42.9	7.28	187	53.73	4	5		nucleus;other cell component	nucleic acid binding activity	Pf04774, Pf16174		ENSSSCG00000003798	SERBP1	A0A5G2QNW1		0	0	80	0	-0.0255585	0.0688214	0.229379	-0.0207655	-0.0894692	0.28255	-0.0782658	1.21418	0.330128	0.407487	1.25817	0.653171	1.08975	0.767465	0.664688	0.214139	0.526128	0.234393	0.0748994
A0A4X1U774	FALSE	High	IsMasterProtein	ATP-dependent (S)-NAD(P)H-hydrate dehydratase	0	34.411	22	4	26	4	347	36.4	7.81	196	43.49	4	4	other metabolic processes	mitochondrion	other molecular function	Pf01256	100153456	ENSSSCG00025075942; ENSSSCG00035019528; ENSSSCG00050077525; ENSSSCG00055005781; ENSSSCG00065052190; ENSSSCG00070014485	NAXD	A0A4X1U774; ssc:100153456		0	0	60	1.01799	0.583235	0.588863	0.54436	0.556547	0.547406	0.942743	0.727357	0.413404	0.716492
A0A4X1UIS9	FALSE	High	IsMasterProtein	Phosphoinositide phospholipase C	0	34.315	12	7	50	7	797	91	5.22	50	76.12	6	7	other metabolic processes;signal transduction;other biological processes	plasma membrane;other membranes;cytosol;ER/Golgi;nucleus	other molecular function	Pf00168, Pf00169, Pf00387, Pf00388, Pf09279		ENSSSCG00005028634; ENSSSCG00025019171; ENSSSCG00030033427; ENSSSCG00035043265; ENSSSCG00045034826; ENSSSCG00055000222; ENSSSCG00060018734; ENSSSCG00065007360; ENSSSCG00070017306	PLCD4	A0A4X1UIS9		0	0	80	1.02415	0.296766	0.664365	0.896165	0.370983	0.837012	1.28429	0.367635	3.40165	0.351164	0.0748271	0.323503	-0.137123	-0.0526704	0.134807	0.146052	-0.10634	0.239796	-0.29168	-0.114904
A0A5G2R7W5	FALSE	High	IsMasterProtein	Tripeptidyl-peptidase 2	0	33.886	7	6	36	6	1105	122.6	6.38	270	53.98	5	6	protein metabolism		other molecular function	Pf00082, Pf12580		ENSSSCG00000009528	TPP2	A0A5G2R7W5		0	0	70	-0.105423	0.275038	0.103999	-0.0714333	0.145271	0.148707	-0.409145	0.094793	-1.58382	0.0792657	-0.0647109	-0.240262	0.278594	-0.151266	0.208887	0.36811	-0.157315	0.121198	0.0947541	0.0338517
A0A4X1TWD6	FALSE	High	IsMasterProtein	Uncharacterized protein	0	33.875	27	8	65	8	371	41	6.93	715	103.94	8	8	protein metabolism;other metabolic processes;other biological processes		other molecular function	Pf00160, Pf13176		ENSSSCG00070013373	PPID	A0A4X1TWD6		0	0	100	0.188427	-0.0215351	-0.502208	0.244329	0.0152092	0.0437541	0.548036	0.317078	-0.600402	0.204366	0.376887	0.410477	0.4195	0.405967	0.206222	0.437971	0.335349	0.511731	0.393382	0.381067
A0A287BJI6	FALSE	High	IsMasterProtein	Seryl-tRNA synthetase	0	33.694	19	8	50	8	537	61.1	6.71	141	66.38	7	7	protein metabolism;RNA metabolism OR transcription;other metabolic processes;other biological processes	cytosol	nucleic acid binding activity;other molecular function	Pf00587, Pf02403		ENSSSCG00000006835	SARS1	A0A287BJI6		0	0	80	0.168724	0.540666	0.365815	0.336107	0.720296	0.434064	-0.0815509	0.232158	1.12798	0.684362
A0A5G2Q9D0	FALSE	High	IsMasterProtein	Uncharacterized protein	0	33.532	11	2	36	2	208	23.2	4.81	140	60.8	2	2	other biological processes		enzyme regulator activity	Pf04979		ENSSSCG00000039249	PPP1R2	A0A5G2Q9D0		0	0	90											0.293846	0.64709	0.629111	0.814508	0.698213	1.23106	0.788004	0.456369	0.723073	1.04464
A0A287BB72	FALSE	High	IsMasterProtein	Serine/threonine-protein phosphatase 2A 65 kDa regulatory subunit A alpha isoform	0	33.516	17	7	56	7	578	63.9	5.54	267	80.47	6	7	cell organization and biogenesis		enzyme regulator activity	Pf02985, Pf13646		ENSSSCG00000024413	PPP2R1A	A0A287BB72		0	0	90	0.158001	0.335807	-0.0661202	-0.1107	0.264444	0.260378	-0.421355	0.0915261	-0.654849	-0.167859	0.7258	0.465063	0.601966	-0.317738	0.459787	0.5981	0.338143	0.179349	0.544905	0.690325
A0A4X1UXH8	FALSE	High	IsMasterProtein	Protein NDRG2	0	33.333	17	4	131	4	371	40.6	5.39	390	210.91	4	4	cell-cell signaling;cell cycle OR cell proliferation;developmental processes;signal transduction;other biological processes	ER/Golgi;nucleus		Pf03096		ENSSSCG00015081217; ENSSSCG00025004646; ENSSSCG00035018802; ENSSSCG00040012618; ENSSSCG00045004075; ENSSSCG00055014140; ENSSSCG00060024805; ENSSSCG00065056621; ENSSSCG00070019975	NDRG2	A0A4X1UXH8		0	0	100	0.0114727	0.104231	0.118437	-0.084077	-0.192816	-0.117698	-0.0172779	0.144048	-1.35519	0.151821	0.573735	0.657883	0.392271	0.716092	0.583825	0.608224	0.568874	0.827269	0.429286	0.667329
A0A4X1T2U8	FALSE	High	IsMasterProtein	Uncharacterized protein	0	33.173	2	8	37	8	4064	449.8	4.72	167	49.22	6	8				Pf00041						0	0	70	-0.272358	0.0747911	0.24533	0.00434779	0.13653	0.161631	0.195641	0.180295	1.74425	0.176898	-0.140414	-0.212051	-0.239703	0.158622	-0.126942	0.141736	-0.0745762	-0.175653	-0.250173	0.602864
F6Q2A5	FALSE	High	IsMasterProtein	Quinone oxidoreductase	0	32.568	25	5	29	5	296	31.6	8.38	167	57	3	5			other molecular function	Pf00107, Pf08240, Pf13602		ENSSSCG00000003780	CRYZ	F6Q2A5		0	0	90	0.762651	-0.257467	0.340436	-0.338995	0.0814138	-0.260283	-0.0100842	-0.209224	0.57748	-0.363916	-0.547409	-0.0172017	0.0392451	-0.324691	-0.37049	-0.507865	-0.73476	-0.45789	-0.526023	-0.647314
A0A4X1W641	FALSE	High	IsMasterProtein	IF rod domain-containing protein	0	31.994	6	5	87	2	542	58.7	6.9	546	144.13	4	5		cytoskeleton		Pf00038, Pf16208						0	1	80	-0.433094	-0.889709	1.02958	-0.788098	0.290979	-0.0999611	1.56687	1.52595	-0.0242093	-0.713614	0.389459	-0.882579	2.80545	-0.684068	1.54721	0.543452	2.11944	0.530169	1.02212	0.563645
A0A4X1TUA6	FALSE	High	IsMasterProtein	HMA domain-containing protein	0	31.32	30	3	68	3	107	11.7	6.48	320	123.85	3	3	transport		other molecular function	Pf00403		ENSSSCG00005017938; ENSSSCG00025038649; ENSSSCG00035009159; ENSSSCG00065034800; ENSSSCG00070011708	ATOX1	A0A4X1TUA6		0	0	80	-0.396789	-0.345001	-0.834907	-0.418785	-0.852828	-0.14032	-0.842241	-0.489946	-1.74724	-0.111007	0.155503	-0.490456	-0.00367037	-0.278512	0.136765	-0.0146318	0.141487	-0.149768	0.317729	0.379262
A0A5G2QKZ6	FALSE	High	IsMasterProtein	Laminin subunit beta 1	0	31.314	4	6	52	6	1763	194.5	4.91	328	89.83	6	6		extracellular matrix;other membranes		Pf00053, Pf00055		ENSSSCG00000015444	LAMB1	A0A5G2QKZ6		0	0	100	0.454432	0.367816	-0.399118	0.747494	0.384158	0.583385	0.256803	0.320712	-1.19042	0.572804	-0.0929247	-0.228859	0.206687	-0.407431	0.197256	0.123522	0.0934521	-0.153393	0.285301	-0.00381527
A0A287B4E6	FALSE	High	IsMasterProtein	Translationally-controlled tumor protein	0	31.308	22	5	118	5	245	27.9	4.91	566	185.53	5	5	other biological processes	non-structural extracellular;cytosol;cytoskeleton;nucleus;other cytoplasmic organelle	other molecular function	Pf00838		ENSSSCG00000040929	TPT1	A0A287B4E6		0	0	100	0.253115	-0.0240165	-0.165306	0.3079	-0.256616	0.158425	0.111698	0.0611012	-0.579242	0.128672	-0.564038	-0.968341	-0.668798	-0.603664	-0.682655	-0.585128	-0.561025	-0.6708	-0.603614	-0.243642
I3LAB6	FALSE	High	IsMasterProtein	Proteasome subunit alpha type	0	31.193	35	5	47	5	234	25.9	7.43	261	68.8	3	5	protein metabolism;other metabolic processes	nucleus;other cell component		Pf00227, Pf10584	100620420	ENSSSCG00000039582	PSMA2	I3LAB6; ssc:100620420		0	0	90	-0.0877255	-0.119814	0.101526	0.0193275	0.0784583	-0.197176	0.485204	-0.0556074	0.72804	0.0261151	0.288782	0.274148	0.180488	0.15167	0.311806	0.265739	0.325322	0.17371	0.297736	0.291903
A0A4X1V5J3	FALSE	High	IsMasterProtein	Uncharacterized protein	0	30.959	12	5	232	5	498	55.4	9	966	381.61	5	5				Pf07679	100101550	ENSSSCG00070021744	MYOT	A0A4X1V5J3		0	0	100	-0.368588	0.00723515	0.216667	0.354645	0.0703528	-0.0176103	0.0869045	-0.0241016	1.15549	0.159522	-0.129349	0.0340502	-0.0791566	0.127815	-0.314627	-0.249286	-0.0137381	-0.144243	-0.0780457	-0.4172
A0A480TFS2	FALSE	High	IsMasterProtein	Myosin-binding protein H	0	30.912	11	2	45	2	442	47.3	5.92	310	90.23	2	2				Pf00041, Pf07679						0	0	100	-0.297758	-0.755902	-0.196821	-0.349083	-0.173128	-0.524696	-0.636934	-0.578595	-1.70366	-0.512161	-0.291851	-0.137044	-0.0322839	0.144792	0.139146	0.0405822	-0.41313	0.121124	-0.351204	-0.285152
A0A4X1T530	FALSE	High	IsMasterProtein	Uncharacterized protein	0	30.631	11	4	31	4	542	58.2	8.31	83	53.7	4	4		other membranes;cytoskeleton;other cell component	other molecular function	Pf00169, Pf00595, Pf18012						0	0	90	0.460173	0.919538	1.73606	0.541869	2.2423	0.656562	1.40686	0.905923	3.33382	0.743431	1.71843	2.803	-0.0201441	0.0925093	1.89352	1.42086	0.432167	1.39564	1.1498	1.15896
A0A4X1T2B5	FALSE	High	IsMasterProtein	Serine/threonine-protein phosphatase	0	30.549	13	6	64	2	528	59.5	6.39	270	86.67	5	6	signal transduction	other cell component	other molecular function	Pf00149						0	5	100	0.69928	0.711243	0.77444	0.551673	0.646705	0.453277	0.531854	0.718441	0.133635	0.466175	0.10824	0.38408	0.0286781	0.419413	0.328327	0.448513	0.177283	-0.0130391	0.0409261	0.675313
Q29014	FALSE	High	IsMasterProtein	Alpha-1 acid glycoprotein (Fragment)	0	30.462	22	4	117	4	183	20.9	6.21	877	203.67	3	4	stress response;other biological processes	non-structural extracellular		Pf00061						0	0	100	0.185303	0.282399	0.481021	0.569981	0.626428	-0.064757	0.731283	-0.265877	0.755837	0.427394	0.185911	0.094789	0.149419	0.601682	0.0369435	0.0194889	1.27876	0.267364	0.183475	0.488181
P82460	FALSE	High	IsMasterProtein	Thioredoxin	0	29.974	30	3	206	3	105	11.8	5.03	2420	325.15	3	3	other biological processes	non-structural extracellular;nucleus;other cell component	other molecular function	Pf00085	397581		TXN	P82460; Q95JF9; ssc:397581		0	0	100	0.340508	-0.094999	0.0374972	0.159714	-0.295613	0.00223064	0.280802	0.106401	0.0929806	-0.197694	0.0872174	0.0408296	0.0445481	0.0250538	-0.228003	-0.096906	-0.24674	0.165895	-0.188385	0.102925
F1S765	FALSE	High	IsMasterProtein	CXXC motif containing zinc binding protein	0	29.919	36	5	104	5	160	18.1	5.25	325	159.33	5	5			other molecular function	Pf05907	100516273	ENSSSCG00000003850	CZIB	F1S765; ssc:100516273		0	0	100	-0.11999	-0.0364581	-0.263254	0.156799	-0.29002	0.00725106	-0.0956729	-0.00568395	0.959156	-0.0270999	0.466469	-0.00108075	-0.0370122	0.409911	0.106486	0.211202	0.669792	0.107041	0.33071	1.19031
A0A4X1SP24	FALSE	High	IsMasterProtein	5'-nucleotidase	0	29.876	21	5	28	5	295	33.8	5.29	114	32.75	4	5	other metabolic processes	other cell component	other molecular function	Pf05822	100623678	ENSSSCG00005023195; ENSSSCG00015035660; ENSSSCG00025072174; ENSSSCG00035072689; ENSSSCG00045031967; ENSSSCG00050027995; ENSSSCG00055015779; ENSSSCG00065039310; ENSSSCG00070002738	NT5C3A	A0A4X1SP24; ssc:100623678		0	0	80	-1.40046	-1.34997	-1.60319	-1.57147	-1.66889	-1.46021	-0.196422	-1.40941	-2.40897	-1.3635	0.0671956	0.563341	-0.037732	0.506817	0.42618	0.0300844	0.17914	0.268057	0.190593	0.509044
R4H1Z8	FALSE	High	IsMasterProtein	Adipocyte-type fatty acid-binding protein	0	29.523	29	5	104	5	132	14.7	6.73	608	170.76	5	5	transport;other biological processes	nucleus;other cell component	signal transduction activity or receptor binding;transporter activity;other molecular function	Pf00061	399533		A-FABP	R4H1Z8; ssc:399533		0	0	100	-0.147307	-0.233319	-0.593909	-0.930798	-0.528704	0.0458055	0.0972862	-0.641073	-0.834789	-0.36435	-0.751001	-0.468977	-0.419817	-0.185212	-0.618331	-0.779442	-0.710158	-0.139142	-0.70775	-0.757633
A0A481BDK8	FALSE	High	IsMasterProtein	Striated muscle preferentially expressed protein kinase isoform 1	0	29.438	4	8	32	8	2794	301.9	8.37	37	40.87	7	8	protein metabolism;other metabolic processes		kinase activity;other molecular function	Pf00069, Pf07679, Pf16650						0	0	80											-0.613702	-0.368519	-0.0647151	-0.334454	-0.251527	-0.200827	-0.535005	-0.158088	-0.293669	-0.971588
A0A287AR93	FALSE	High	IsMasterProtein	Protein kinase C and casein kinase substrate in neurons 3	0	29.24	14	4	32	4	424	48.7	6.24	105	44.29	4	4	cell organization and biogenesis			Pf00611, Pf14604	100512824	ENSSSCG00000013244	PACSIN3	A0A287AR93; ssc:100512824		0	0	100	-1.18412	-1.15131	-1.1658	-0.964594	-0.940934	-0.955331	-1.27237	-1.03313	-2.09287	-1.0547	0.0924298	0.208908	0.232976	0.547665	-0.0412232	0.109013	0.221052	0.51404	-0.255105	0.0236341
A0A286ZVQ0	FALSE	High	IsMasterProtein	Uncharacterized protein	0	29.149	17	5	27	5	420	45.7	7.21	192	33.79	5	5	other metabolic processes	other cell component	other molecular function	Pf04775, Pf08840		ENSSSCG00000002349	ACOT4	A0A286ZVQ0		0	0	70	0.323635	0.285059	-0.0868193	0.119914	0.306105	0.45678	0.365798	0.41745	1.40693	0.422219
A0A4X1W4H6	FALSE	High	IsMasterProtein	Uncharacterized protein	0	29.127	17	3	101	3	239	26.1	6.01	1232	191	3	3				Pf07654, Pf07686						0	0	100	-1.15188	-1.31867	-0.411764	-1.48347	-1.16839	-0.821978	-0.761519	-0.746924	-1.78097	-0.788595	-0.637664	-1.10373	-1.1404	-0.930835	-0.738984	-0.542313	-0.501305	-0.826256	-1.05864	-0.785932
A0A4X1W6J5	FALSE	High	IsMasterProtein	Reticulon	0	28.993	30	5	49	5	199	22.4	9.31	134	89.67	4	5		other membranes;ER/Golgi		Pf02453	100170118	ENSSSCG00005040525; ENSSSCG00025075553; ENSSSCG00030072394; ENSSSCG00035059316; ENSSSCG00050046445; ENSSSCG00060014694; ENSSSCG00065012834; ENSSSCG00070030321	RTN4	A0A4X1W6J5; ssc:100170118		0	0	90	0.469216	-0.542819	0.523768	-0.496141	-0.168289	-0.282983	-0.75665	-0.370364	-0.435199	-0.549722	0.125228	0.282935	0.451546	-0.75825	0.376182	0.0710724	0.138966	0.0171933	0.578436	-0.262624
A0A5G2QTK7	FALSE	High	IsMasterProtein	Proteasome subunit alpha type	0	28.977	25	6	79	6	250	27.9	7.25	634	131.81	4	6	protein metabolism;other metabolic processes	nucleus;other cell component		Pf00227, Pf10584		ENSSSCG00000001950	PRORP	A0A5G2QTK7		0	0	100	0.165827	0.0533225	0.334972	0.186098	0.13775	-0.147891	0.250024	0.072076	0.565876	0.058664	-0.0859647	0.242128	0.263243	-0.0294427	-0.0536423	-0.0731181	-0.0689644	-0.0702994	-0.0921293	-0.00283148
A0A287AKE9	FALSE	High	IsMasterProtein	Microtubule-associated protein RP/EB family member 2	0	28.788	19	5	48	4	315	35.9	5.96	230	69.24	5	5	cell cycle OR cell proliferation;other biological processes	cytoskeleton;other cell component	cytoskeletal activity	Pf00307, Pf03271		ENSSSCG00000003738	MAPRE2	A0A287AKE9		0	2	90	0.101533	-0.26696	0.0382711	-0.073264	-0.0807401	-0.161689	-0.0712791	-0.180933	-0.00323859	-0.149623	-0.00566526	0.308117	0.28508	0.27043	0.0757964	0.0173295	-0.142588	0.326244	-0.0688084	-0.014331
F1RHF0	FALSE	High	IsMasterProtein	Ubiquitin carboxyl-terminal hydrolase	0	28.684	17	2	63	2	214	24.5	5.4	551	111.08	2	2	protein metabolism;other metabolic processes		other molecular function	Pf01088		ENSSSCG00000009466	UCHL3	F1RHF0		0	0	100	0.550711	0.326733	-0.0747591	-0.30015	0.318444	0.141458	-0.595918	-0.0988451	1.54621	-0.298206	1.30182	-0.0195888	0.729998	-0.904237	0.630366	0.125829	0.988188	-0.579766	0.821189	-0.156255
A0A4X1VP82	FALSE	High	IsMasterProtein	Guanidinoacetate N-methyltransferase	0	28.571	29	4	62	4	236	26.5	5.54	402	113.15	3	4	other metabolic processes		other molecular function		100625146	ENSSSCG00015081095; ENSSSCG00070026689	GAMT	A0A4X1VP82; ssc:100625146		0	0	90	-0.381487	-0.394995	-0.352481	-0.349411	-0.441125	-0.237302	-0.576791	-0.218683	-0.455708	-0.358329	-0.598776	-0.517202	-0.399461	-0.213608	-0.511901	-0.289892	-0.529758	-0.320223	-0.586019	-0.507085
A0A5G2RGI4	FALSE	High	IsMasterProtein	UBC core domain-containing protein	0	28.514	35	4	164	2	144	16.5	4.97	1213	232.85	4	4				Pf00179		ENSSSCG00000000908	UBE2N	A0A5G2RGI4		0	2	100	-0.158385	0.0533959	0.150087	0.104007	0.190449	0.299875	0.10623	0.120224	0.934821	0.0465155	-0.0649163	0.0497436	-0.341148	-0.0464887	-0.17142	-0.155214	-0.580645	0.147677	-0.143441	-0.438855
A0A4X1TE59	FALSE	High	IsMasterProtein	Ras-related protein Rab-11A	0	28.035	31	5	77	5	154	17.5	8.34	629	133.68	5	5		other membranes	other molecular function	Pf00071		ENSSSCG00015060113; ENSSSCG00025027674; ENSSSCG00030048873; ENSSSCG00035065009; ENSSSCG00045008544; ENSSSCG00050045754; ENSSSCG00055023322; ENSSSCG00060062002; ENSSSCG00065044457; ENSSSCG00070008470	RAB11A	A0A4X1TE59		0	0	100	-0.0310244	0.0569911	-0.0615901	-0.0468254	-0.093202	-0.00636207	0.541022	-0.0767341	0.492268	0.00172887	-0.295835	-0.0234031	-0.053694	0.0436435	-0.187416	-0.0992665	-0.343297	0.0876915	-0.161907	-0.284894
A0A5G2QDJ2	FALSE	High	IsMasterProtein	Polyubiquitin-C	0	27.885	45	3	105	3	837	94.1	7.68	1210	174.31	3	3		other membranes;mitochondrion	other molecular function	Pf00240		ENSSSCG00000029226	UBC	A0A5G2QDJ2		0	0	100	-2.22428	-2.0944	-2.01123	-2.12145	-1.95964	-1.91384	-1.71614	-1.9834	-2.14886	-2.01217	-1.96807	-1.91439	-2.08206	-2.04534	-2.02555	-2.10472	-1.43409	-1.83002	-2.02644	-2.21799
A0A5G2R2Y1	FALSE	High	IsMasterProtein	Proteasome subunit alpha type	0	27.757	14	4	91	4	233	26	5.2	286	141.97	4	4	protein metabolism;other metabolic processes	nucleus;other cell component		Pf00227, Pf10584		ENSSSCG00000005072	PSMA3	A0A5G2R2Y1		0	0	100	0.356532	-0.120111	0.14307	0.0623905	0.00108796	-0.0881425	-0.630261	-0.0894055	-0.112852	-0.161539	-0.644971	-0.367028	-0.656011	-0.156902	-0.457617	-0.303198	-0.499912	-0.362257	-0.344684	-0.27717
A7Y521	FALSE	High	IsMasterProtein	COP9 signalosome complex subunit 4	0	27.581	19	6	29	6	406	46.2	5.83	106	41.47	6	6	protein metabolism;other metabolic processes	ER/Golgi;nucleus;other cell component		Pf01399, Pf18420	100125960	ENSSSCG00000009241; ENSSSCG00005042798; ENSSSCG00065072454; ENSSSCG00070010285	COPS4	A7Y521; ssc:100125960	Neddylation; Cargo recognition for clathrin-mediated endocytosis; Formation of TC-NER Pre-Incision Complex; RHOBTB1 GTPase cycle	4	0	80	-0.0603534	0.176228	0.0616687	0.153988	-0.0812879	0.0107629	1.22426	-0.00924462	-2.22242	0.153974	0.0761074	0.0171938	0.083935	-0.162976	0.0639615	-0.0299338	-0.0983943	-0.0325683	-0.00169344	-0.0952031
A0A4X1TVC9	FALSE	High	IsMasterProtein	Bleomycin hydrolase	0	27.374	18	7	72	7	421	48.6	7.69	263	102.21	6	7	protein metabolism	other cell component	other molecular function	Pf03051						0	0	100	0.0704109	0.0350928	0.148595	0.194661	0.1424	0.357544	1.07935	0.200531	-1.04519	0.256455	0.142273	0.066194	-0.0530832	-0.00931667	-0.0199312	0.589486	0.497727	0.430219	-0.11494	0.109182
A0A287BPT5	FALSE	High	IsMasterProtein	Sulfurtransferase	0	27.206	19	5	57	5	350	39	7.81	244	77.42	4	5	other metabolic processes;transport;other biological processes	mitochondrion	nucleic acid binding activity;other molecular function	Pf00581		ENSSSCG00000000133	TST	A0A287BPT5	Degradation of cysteine and homocysteine	1	0	100	-0.0121362	0.144895	0.0647865	0.449385	0.0711662	0.320064	0.352145	0.422178	0.149164	0.330236	-0.0278573	-0.16992	-0.0179203	0.251523	-0.0964892	-0.0946603	0.104061	0.260356	0.126001	-0.0292888
I3LDS3	FALSE	High	IsMasterProtein	Keratin 10	0	26.513	10	6	100	5	573	58	4.98	787	166.87	5	6	cell organization and biogenesis;protein metabolism;other metabolic processes;other biological processes	plasma membrane;cytoskeleton;other cell component	bone, tooth or skin structural activity;other molecular function	Pf00038	100519971	ENSSSCG00000028522	KRT10	I3LDS3	Formation of the cornified envelope	2	1	90	-0.656218	-0.515679	1.75699	-0.360363	0.774649	0.16551	1.9107	1.44682	-2.1231	-0.110357	-0.256267	0.243857	1.18778	-0.0257109	1.17116	0.462318	2.41286	1.44359	0.112092	0.0971814
A0A480ZS84	FALSE	High	IsMasterProtein	Smoothelin-like protein 1 isoform X1	0	26.271	11	5	62	5	447	47.3	4.54	157	70.51	4	5				Pf00307						0	0	100	-0.346498	0.208912	0.482787	0.622672	0.240322	0.473344	0.264749	0.778567	3.15488	0.744985	2.34782	2.09522	0.498664	2.22477	1.93478	2.15397	2.32282	2.25078	2.28352	2.42153
A0A5G2QPA8	FALSE	High	IsMasterProtein	NAD(P)H-hydrate epimerase	0	26.235	19	5	96	5	388	41.6	9.47	56	105.97	4	5	cell organization and biogenesis;other metabolic processes;developmental processes;other biological processes	non-structural extracellular;mitochondrion;other cell component	other molecular function	Pf03853		ENSSSCG00000006480	NAXE	A0A5G2QPA8	Nicotinamide salvaging	1	0	90	-1.19857	-1.36385	-1.22096	-1.09276	-1.16688	-1.05133	-0.712457	-1.43326	-2.75051	-1.35008	-0.540994	-0.905188	-0.74908	-0.716825	-0.810448	-0.93497	-0.640507	-0.721343	-0.606717	-0.73552
B8LFE3	FALSE	High	IsMasterProtein	Cardiomyopathy associated 1	0	26.173	6	7	74	7	1839	198.7	5.97	341	85.5	7	7	cell organization and biogenesis	other cell component	cytoskeletal activity	Pf08043	100134978		CMYA1	B8LFE3; ssc:100134978		0	0	100	-0.8138	-0.755654	-0.44843	-0.540579	-0.446002	-0.50146	-0.538031	-0.710078	1.27868	-0.646807	-0.847391	-0.421014	-0.830016	-0.400291	-0.720038	-0.608095	-0.653168	-0.365256	-0.66448	-0.663775
A0A5G2QNB5	FALSE	High	IsMasterProtein	Adenylate kinase 2, mitochondrial	0	26.159	21	4	26	4	267	29.4	7.43	151	26.47	4	3	other metabolic processes	mitochondrion	kinase activity;other molecular function	Pf00406, Pf05191		ENSSSCG00000032067	AK2	A0A5G2QNB5	Interconversion of nucleotide di- and triphosphates	1	0	90	0.262261	0.230896	0.295879	0.353975	0.311772	0.692756	0.720729	0.372013	1.01243	0.640754	1.20165	1.90927	1.24961	1.55121	1.76803	1.47525	1.24414	1.3884	1.35277	1.4025
A7TX82	FALSE	High	IsMasterProtein	COP9 signalosome complex subunit 2	0	26.145	16	6	29	6	443	51.6	5.53	110	34.79	5	6	protein metabolism;other metabolic processes	nucleus;other cell component		Pf01399	100125956	ENSSSCG00000004652	COPS2	A7TX82; F1SQG5; ssc:100125956		0	0	100	0.814204	0.515507	1.88884	0.445394	1.98116	0.420425	0.296264	0.286158	0.0796617	-0.093561	0.235004	-0.139445	-0.00256642	-0.133581	-0.18719	0.0546051	-0.0789617	0.869659	0.381705	0.330905
A0A286ZS27	FALSE	High	IsMasterProtein	Uncharacterized protein	0	26.113	25	4	86	4	208	22.9	8.87	127	124.92	4	4	cell organization and biogenesis;transport;other biological processes	non-structural extracellular;other membranes;other cytoplasmic organelle;other cell component	other molecular function	Pf00071		ENSSSCG00000037597	CDK2	A0A286ZS27		0	0	100	-0.369734	-0.232294	-0.528946	-0.530182	-0.581279	-0.197857	-0.284491	-0.402434	-1.53139	-0.173196	-0.0762545	-0.204065	-0.0318237	-0.212224	-0.212695	-0.0344794	0.0310494	0.0633488	-0.0180861	-0.224306
A0A5G2Q9Z0	FALSE	High	IsMasterProtein	Inositol-1-monophosphatase	0	26.058	23	5	87	5	269	29.4	5.02	212	117.43	5	5	other metabolic processes		other molecular function	Pf00459		ENSSSCG00000033791	IMPA1	A0A5G2Q9Z0		0	0	100	0.33354	0.462949	0.316784	0.417878	0.226329	0.352124	0.462677	0.368608	1.61289	0.474797	-0.0855793	-0.00128329	-0.0931367	0.1443	-0.161232	-0.0894122	-0.132922	-0.0116781	-0.0638955	0.123304
A0A5G2QGD9	FALSE	High	IsMasterProtein	Ubiquinone biosynthesis protein	0	25.996	32	4	56	4	206	22.8	6.8	210	57.08	3	4	other metabolic processes	mitochondrion	other molecular function	Pf08511		ENSSSCG00000025284	COQ9	A0A5G2QGD9		0	0	80	0.205132	0.699388	-0.549392	0.568175	0.588744	0.748419	0.282852	0.33963	1.37292	0.772389
F1RT87	FALSE	High	IsMasterProtein	RAB2A, member RAS oncogene family	0	25.821	21	4	57	4	226	25.1	6.64	470	109.33	2	4	cell organization and biogenesis;transport	other membranes;ER/Golgi	other molecular function	Pf00071		ENSSSCG00000006232	RAB2A	F1RT87	Golgi Cisternae Pericentriolar Stack Reorganization	1	0	90	-0.645776	-0.558199	-0.476834	-1.02172	-0.439456	-0.406512	-0.280264	-1.12137	-2.94381	-1.12996	-0.276834	-0.00879861	0.112199	-0.188964	-0.110706	-0.422197	-0.327614	-0.204694	-0.11332	-0.57204
A0A5G2R5E5	FALSE	High	IsMasterProtein	Trans-1,2-dihydrobenzene-1,2-diol dehydrogenase	0	25.529	20	5	38	5	375	40.9	8.76	135	70.09	5	5			other molecular function	Pf01408, Pf02894		ENSSSCG00000003144	DHDH	A0A5G2R5E5		0	0	80	1.33843	1.09437	0.733862	1.39947	0.568887	1.09174	0.694513	1.08869	-2.08039	1.11882	0.321355	0.332031	0.0987187	0.396899	0.227718	0.286806	0.333338	0.361486	0.234024	0.387116
A0A5G2RDF7	FALSE	High	IsMasterProtein	Uncharacterized protein	0	25.216	23	3	42	3	176	19.9	5.03	367	51.66	3	3			enzyme regulator activity;other molecular function	Pf13499		ENSSSCG00000036115	PPP3R1	A0A5G2RDF7		0	0	90	0.786204	0.570406	0.8281	0.447534	0.791964	0.607325	0.910321	0.201216	-0.863436	0.00754123	-0.0345824	-0.0364931	-0.0902818	-0.602923	-0.0386835	-0.15409	0.0171298	-0.248063	-0.237821	-0.246256
A0A4X1SS40	FALSE	High	IsMasterProtein	Phosphorylase b kinase regulatory subunit	0	25.152	6	4	33	4	1117	125.2	6.42	382	62.37	3	4	other metabolic processes	plasma membrane;other membranes	other molecular function	Pf00723, Pf19292						0	0	90	0.995376	-0.16158	0.365	0.195065	0.502445	-0.0981625	-0.628017	0.184923	-1.79587	0.092783	2.07997	2.93942	2.86419	1.56787	2.21453	1.89315	2.4598	1.85789	2.38688	1.75392
A0A287ALA4	FALSE	High	IsMasterProtein	SET and MYND domain containing 1	0	25.043	11	3	17	3	476	55.1	6.93	110	32.83	3	3	protein metabolism;other metabolic processes		other molecular function	Pf00856, Pf01753		ENSSSCG00000008215	SMYD1	A0A287ALA4		0	0	60	-0.269711	-0.851796	-0.124521	-0.923133	-0.367021	-1.00262	-2.14884	-0.722356	-1.48141	-1.35181	-1.07402	0.372544	0.382616	-1.00687	-0.353079	-0.662573	-1.4211	-0.681845	-0.629217	-1.8041
A0A4X1UWI9	FALSE	High	IsMasterProtein	CN hydrolase domain-containing protein	0	24.995	28	5	38	5	283	31.2	7.27	138	53.16	5	5	other metabolic processes	cytosol;cytoskeleton	other molecular function	Pf00795	100625406	ENSSSCG00005025420; ENSSSCG00015010072; ENSSSCG00025001129; ENSSSCG00030019899; ENSSSCG00035041946; ENSSSCG00045003607; ENSSSCG00050058505; ENSSSCG00055022452; ENSSSCG00060002676; ENSSSCG00065001533; ENSSSCG00070019703	NIT2	A0A4X1UWI9; ssc:100625406		0	0	80	0.335935	0.336035	0.17062	0.195835	0.409262	0.433225	0.44865	0.441647	-0.278473	0.623788	1.52595	1.24099	1.36486	1.1671	1.60231	1.38159	1.44307	1.58991	1.60377	1.48084
A0A5G2RA17	FALSE	High	IsMasterProtein	Aldehyde dehydrogenase 6 family member A1	0	24.856	17	5	16	5	516	56.4	7.64	0	21.79	4	5			other molecular function	Pf00171		ENSSSCG00000002357	ALDH6A1	A0A5G2RA17		0	0	60	-1.44905	-1.2791	-1.48643	-1.48629	-1.26324	-1.11744	-1.14446	-1.13784	-2.4165	-0.998017	-1.02855	-0.892579	-0.856789	-0.724913	-0.505358	-1.19661	-0.376033	-0.744999	-0.764831	-0.941603
A0A481CLJ7	FALSE	High	IsMasterProtein	1,2-dihydroxy-3-keto-5-methylthiopentene dioxygenase (Fragment)	0	24.796	21	6	70	6	286	32.2	9.51	45	105.81	5	6	other metabolic processes	nucleus;other cell component	other molecular function	Pf03079						0	0	100	0.135749	0.831033	0.26832	0.464846	0.489962	-0.0263067	1.14095	0.411991	0.692083	0.416854	0.418715	0.971696	0.4745	0.792486	0.378345	0.455189	0.914323	0.880085	0.324686	0.542883
Q684M6	FALSE	High	IsMasterProtein	Hsp90 chaperone protein kinase-targeting subunit	0	24.552	14	4	22	4	380	44.5	5.07	106	40.79	3	4	stress response;other biological processes	cytosol;other cell component	enzyme regulator activity;other molecular function	Pf03234, Pf08564, Pf08565	100141402	ENSSSCG00000013647	CDC37	Q684M6; ssc:100141402	Downregulation of ERBB2 signaling; Regulation of necroptotic cell death; Drug-mediated inhibition of ERBB2 signaling	4	0	60	0.453099	0.384309	0.898915	0.47485	0.581142	0.23814	0.781461	0.396183	2.49845	0.303099
A0A4X1UCV2	FALSE	High	IsMasterProtein	Uncharacterized protein	0	24.341	44	2	11	2	79	8.8	4.75	104	15.17	2	1	other biological processes									0	0	70	0.834178	0.814412	-0.211429	1.01039	0.825266	1.13369	0.540016	0.937787	0.704453	0.997865	-0.193994	-0.209779	-0.222044	-0.030829	-0.53599	-0.501747	-0.362912	0.0965429	-0.50055	-0.330434
A0A480EDG3	FALSE	High	IsMasterProtein	Alpha-protein kinase 3	0	23.915	3	4	37	4	1679	178.7	6.52	142	51.49	3	4	protein metabolism;other metabolic processes		kinase activity;other molecular function	Pf02816, Pf07679						0	0	100	0.304427	0.666447	0.702544	0.349544	0.582718	0.316365	0.561314	0.676789	0.75148	0.476695	1.60685	1.66237	1.7476	1.69193	1.60489	1.78475	1.68474	1.71417	1.41129	1.6176
A0A287AGU2	FALSE	High	IsMasterProtein	ATP synthase subunit alpha	0	23.737	9	5	16	5	550	59.4	8.9	162	23.7	3	4	other metabolic processes;transport	other membranes;other cell component	transporter activity;other molecular function	Pf00006, Pf00306, Pf02874		ENSSSCG00000004499	ATP5F1A	A0A287AGU2		0	0	70	-0.26514	-0.434339	-0.379969	-0.532548	-0.290177	-0.22718	-0.84577	-0.652863	-0.578413	-0.556535
A0A0B8S0A2	FALSE	High	IsMasterProtein	Chloride intracellular channel protein	0	23.489	24	3	32	3	241	27	5.27	204	32.87	3	3	other metabolic processes;transport;other biological processes	plasma membrane;other membranes;nucleus;other cell component	transporter activity	Pf13409, Pf13410			CLIC1	A0A0B8S0A2		0	0	70	0.464089	0.310603	-0.0422504	0.477355	0.464795	0.759229	0.405922	0.442796	-0.804197	0.693348	-0.266285	-0.453973	-0.101358	0.106964	-0.186829	-0.0449927	0.215624	0.00603616	-0.179868	0.295668
A0A4X1VPE5	FALSE	High	IsMasterProtein	ATP synthase F1 subunit delta	0	23.302	14	2	87	2	168	17.5	5.25	1144	142.27	2	2	other metabolic processes;transport	other membranes;mitochondrion	transporter activity	Pf02823	100523423	ENSSSCG00015081106; ENSSSCG00025005859; ENSSSCG00030015637; ENSSSCG00035064631; ENSSSCG00040054893; ENSSSCG00050061900; ENSSSCG00055013498; ENSSSCG00065003009; ENSSSCG00070026718	ATP5F1D	A0A4X1VPE5; ssc:100523423		0	0	100	-0.232443	-0.14208	-0.215243	0.0903467	-0.499849	0.0653206	-0.10153	0.0666609	-0.205932	0.008668	-0.0591358	-0.281559	-0.31232	0.399978	-0.0672584	-0.22245	-0.306613	-0.200109	-0.249407	0.0816211
A0A5G2R625	FALSE	High	IsMasterProtein	Uncharacterized protein	0	23.214	15	5	74	2	372	39.4	8.09	332	113.34	4	5			nucleic acid binding activity	Pf00013		ENSSSCG00000000274	PCBP2	A0A5G2R625		0	0	50											0.108514	0.078216	0.101501	0.164429	0.209453	0.1019	0.029805	-0.105755	-0.105386	0.0961666
F1RGY5	FALSE	High	IsMasterProtein	Nidogen 1	0	23.056	7	8	49	8	1309	142.8	5.38	78	86.59	6	8	cell adhesion;cell organization and biogenesis;developmental processes;other biological processes	non-structural extracellular;extracellular matrix;plasma membrane;other membranes	other molecular function	Pf00058, Pf00086, Pf06119, Pf07474, Pf07645, Pf12662, Pf12947, Pf14670		ENSSSCG00000026819	NID1	F1RGY5	Degradation of the extracellular matrix; Laminin interactions	2	0	90	-1.07077	-0.641914	-0.601461	-0.764189	-0.230454	-0.391785	-0.343133	-0.831878	0.363302	-0.788454	-0.909242	-0.63008	-0.571867	-0.789797	-1.23261	-1.0586	-1.3814	-0.688707	-0.970665	-1.27195
A0A5G2QZY6	FALSE	High	IsMasterProtein	GTP-binding nuclear protein Ran	0	22.973	16	3	98	3	222	25.1	7.9	615	130.04	3	3	transport	other membranes;nucleus	other molecular function	Pf00071		ENSSSCG00000009746	RAN	A0A5G2QZY6	Transcriptional regulation by small RNAs; Postmitotic nuclear pore complex (NPC) reformation; Regulation of cholesterol biosynthesis by SREBP (SREBF)	3	0	100	0.262359	0.220759	0.257414	0.112993	0.244662	-0.0400779	-0.324905	-0.172066	-0.651262	0.00988535	0.0398037	0.01908	-0.129266	-0.389886	-0.155662	-0.45531	-0.368291	-0.211078	-0.355187	-0.42747
I3L945	FALSE	High	IsMasterProtein	Ubiquitin carboxyl-terminal hydrolase	0	22.967	14	5	28	5	505	57.2	5.5	121	45.16	4	5	cell-cell signaling;protein metabolism;other metabolic processes;other biological processes	plasma membrane;other membranes;cytosol;other cell component	enzyme regulator activity;other molecular function	Pf00443		ENSSSCG00000022559	USP14	I3L945	Ub-specific processing proteases; Regulation of NF-kappa B signaling	2	0	90	-0.738697	-0.623148	-0.800567	-0.994812	-0.624206	-0.571419	-0.316036	-0.543333	-1.90575	-0.619147	0.479069	-0.215013	0.3734	0.278898	0.501138	0.263894	0.318783	0.340037	0.352691	0.496503
Q29092	FALSE	High	IsMasterProtein	Endoplasmin	0	22.474	7	4	17	3	804	92.4	4.83	130	30.73	4	4	protein metabolism;other metabolic processes;stress response;other biological processes	cytosol;ER/Golgi;other cell component	other molecular function	Pf00183, Pf02518	397191		HSP90B1	O19070; Q29091; Q29092; ssc:397191		0	0	50	-0.025761	-0.116348	-0.0990526	-0.357396	0.815274	0.858427	0.292357	0.0388738		-0.51221
F1SRC8	FALSE	High	IsMasterProtein	C-type lectin domain family 3 member B	0	22.396	18	3	51	3	202	22.2	5.66	276	79.06	2	3	other biological processes	non-structural extracellular;nucleus;other cell component	other molecular function	Pf00059	100620511	ENSSSCG00000011299	CLEC3B	F1SRC8; ssc:100620511	Platelet degranulation	1	0	90	-0.755489	-0.0975815	-1.53633	-0.488383	-0.387052	-0.0340343	-0.297251	0.00134562	-1.9493	-0.0651816	0.263049	-0.303001	-0.214285	0.0524604	0.319672	0.150738	0.344521	0.0674792	0.447268	0.51398
A0A481DN55	FALSE	High	IsMasterProtein	Phosphoacetylglucosamine mutase	0	22.206	14	6	46	6	535	58.9	6.54	145	61.49	5	6	other metabolic processes		other molecular function	Pf00408, Pf02878						0	0	90	0.0674839	-0.0488906	0.367472	0.0668299	0.169307	-0.222617	0.669388	-0.218824	1.38019	-0.22005	0.210182	0.447379	0.250036	0.5081	0.304364	0.298679	0.014796	0.398991	0.234768	0.177392
A0A4X1T4Y7	FALSE	High	IsMasterProtein	WH1 domain-containing protein	0	21.822	20	6	58	6	355	40.4	5.54	250	80.55	5	6	signal transduction	other cell component	signal transduction activity or receptor binding	Pf00568		ENSSSCG00070006093	HOMER1	A0A4X1T4Y7		0	0	100	0.60151	0.559065	0.637794	0.513326	0.627014	0.388092	0.805549	0.397746	1.8984	0.58965	-0.0325508	0.0124242	0.0798437	-0.0444146	0.222147	0.139042	0.103378	0.0231051	0.0807614	-0.00446792
A0A4X1UYL6	FALSE	High	IsMasterProtein	Proteasome subunit beta	0	21.646	17	4	130	4	241	25.7	5.12	626	157.41	4	4	protein metabolism;other metabolic processes	nucleus;other cell component	other molecular function	Pf00227	497065	ENSSSCG00015078996; ENSSSCG00025008846; ENSSSCG00030070987; ENSSSCG00035028368; ENSSSCG00070020160	PSMB6	A0A4X1UYL6; ssc:497065		0	0	100	0.208301	0.276672	-0.307168	0.323523	-0.143994	-0.00481976	0.429545	0.166142	-0.508771	0.238508	-0.376308	-0.658467	-0.448994	-0.380959	-0.488836	-0.391785	-0.251793	-0.474543	-0.477752	-0.421932
A0A4X1W9F5	FALSE	High	IsMasterProtein	UBC core domain-containing protein	0	21.529	32	5	30	5	183	20.9	7.69	46	33.96	4	5			other molecular function	Pf00179		ENSSSCG00070029692	UBE2M	A0A4X1W9F5		0	0	90	-0.0103297	-0.581274	-0.14555	-0.442693	-0.51292	-0.272266	-1.0327	-0.777475	2.34826	-0.92365	0.348683	-0.788384	0.128949	-0.492253	-0.0207974	-0.0519673	0.0142287	-0.442262	0.0207535	-0.197088
A0A480Q2M0	FALSE	High	IsMasterProtein	Protein phosphatase 1 regulatory subunit 1A (Fragment)	0	21.491	21	3	187	3	217	23.1	8.03	131	265.41	3	3	signal transduction;other biological processes		enzyme regulator activity	Pf05395						0	0	100	-0.0438119	0.631371	0.428414	0.334718	0.632797	0.617855	0.275981	0.46074	1.85852	0.64832	-0.324898	-0.0623286	-0.383418	-0.108962	-0.457652	-0.484039	0.135492	-0.215404	-0.283859	-0.284807
F1SGI7	FALSE	High	IsMasterProtein	IF rod domain-containing protein	0	21.408	7	4	103	2	550	59.5	8.15	540	160.78	4	4	developmental processes	plasma membrane;cytoskeleton		Pf00038, Pf16208		ENSSSCG00000000236	KRT75	F1SGI7	Formation of the cornified envelope	2	0	80	-0.868636	-0.526803	-0.0458151	-0.459315	0.180859	0.728526	1.38438	0.833845		-0.281206	-0.47544	-1.39768	0.357112	-1.24087	0.555149	-0.349558	1.35594	-0.786972	0.101299	-0.269236
A0A5G2R9L2	FALSE	High	IsMasterProtein	Importin subunit alpha	0	21.344	10	3	20	2	509	56.6	5.17	50	31.72	3	3	transport	other cell component	other molecular function	Pf00514, Pf01749, Pf16186		ENSSSCG00000031077	KPNA4	A0A5G2R9L2		0	1	60	0.6113	0.531947	0.674294	0.270674	0.608864	0.54997	0.0718713	0.369339	0.531195	0.0895326	1.01584	-0.816141	0.229235	-0.811625	0.833444	0.681404	1.0834	-0.0590589	1.16209	0.902665
A0A481A772	FALSE	High	IsMasterProtein	Proteasome subunit beta	0	21.258	16	3	58	3	261	28.8	6.55	394	99.1	3	3	protein metabolism;other metabolic processes	nucleus;other cell component	other molecular function	Pf00227						0	0	100	-0.0192105	0.0496253	0.237226	-0.0225105	0.0812259	-0.193631	0.00796416	-0.082265	-0.329476	0.00945811	0.435212	0.479476	0.333572	0.313586	0.343584	0.514093	0.386379	0.522786	0.339486	0.463797
K9IVW4	FALSE	High	IsMasterProtein	Myotrophin	0	21.061	29	3	136	3	118	12.9	5.52	1140	250.34	3	3	cell organization and biogenesis	nucleus;other cell component		Pf12796		ENSSSCG00000039290	MTPN	K9IVW4		0	0	100	0.0907479	0.156467	-0.0127818	0.32513	-0.0570643	0.107772	-0.182777	0.0990955	-0.0731319	0.0688725	-0.00766064	0.00373071	-0.115067	0.123053	-0.176551	-0.0643381	-0.0726595	0.157039	-0.114049	0.00203546
A0A4X1SXS6	FALSE	High	IsMasterProtein	Inosine-5'-monophosphate dehydrogenase	0	21.053	13	5	15	5	532	57.5	7.11	59	21.35	4	5	other metabolic processes	nucleus;other cell component	other molecular function	Pf00478, Pf00571		ENSSSCG00005045353; ENSSSCG00055014930; ENSSSCG00060053932; ENSSSCG00065078634; ENSSSCG00070004963	IMPDH2	A0A4X1SXS6		0	0	60											1.24399	1.15567	1.14665	0.529328	0.973867	0.995354	0.841558	0.9443	1.01653	1.00309
A0A4X1UMM6	FALSE	High	IsMasterProtein	Thiamine pyrophosphokinase	0	20.981	14	3	49	3	259	29.3	5.77	152	83.84	3	3	other metabolic processes	other membranes	kinase activity;other molecular function	Pf04263, Pf04265		ENSSSCG00070018453	TPK1	A0A4X1UMM6		0	0	90	-0.111166	-0.19727	-0.101005	0.130243	-0.120362	-0.192903	0.899889	-0.222214	0.492393	-0.140722	-0.175326	0.231138	-0.0369746	0.322981	-0.106389	-0.153693	0.0264211	0.203649	-0.143416	-0.00322158
A0A4X1VUF2	FALSE	High	IsMasterProtein	Ubiquitin-like domain-containing protein	0	20.966	22	4	33	4	228	24.3	9.74	90	43.44	4	4	RNA metabolism OR transcription;other metabolic processes	nucleus;other cell component		Pf00240						0	0	80	0.625607	0.0896067	0.218713	0.0252231	0.164057	-0.0253381	0.28491	0.0781671	0.224902	0.0358254	0.0629005	0.117421	0.01561	-0.1446	0.112645	-0.0101654	0.0650643	-0.0201297	0.00513112	0.0312405
A0A287ADN4	FALSE	High	IsMasterProtein	Titin-cap	0	20.821	16	4	150	4	262	29.2	9.1	540	154.17	3	4				Pf09470		ENSSSCG00000017500	TCAP	A0A287ADN4	Striated Muscle Contraction	1	0	100	-0.156969	0.218607	0.3805	0.292996	-0.149868	0.226004	0.538594	0.0425892	-0.443284	0.513238	0.417053	-0.716009	-0.108969	-0.549722	-0.0876375	0.143372	0.713402	-0.789272	0.583135	0.164045
A0A4X1TPH9	FALSE	High	IsMasterProtein	3-hydroxyisobutyrate dehydrogenase, mitochondrial	0	20.727	14	3	39	3	337	35.5	7.81	491	59.62	3	3	other metabolic processes		other molecular function	Pf03446, Pf14833						0	0	100	-0.0790542	-0.0562803	-0.614553	0.0934769	-0.277982	0.208753	-0.207224	0.0958023	-1.53721	0.0772779	0.271008	-0.30197	0.333817	0.719872	0.242879	-0.00517978	0.197702	0.379329	0.343469	0.19532
A0A287ATP0	FALSE	High	IsMasterProtein	Heparan sulfate proteoglycan 2	0	20.686	2	5	36	5	4340	462.6	6.55	66	51.28	5	5	developmental processes	extracellular matrix;other membranes	other molecular function	Pf00008, Pf00052, Pf00053, Pf00054, Pf00057, Pf07679, Pf13927		ENSSSCG00000003514	HSPG2	A0A287ATP0		0	0	90	2.14352	1.60265	1.64953	1.63272	1.64719	1.80375	1.91368	1.72736		1.408	-0.395836	0.0602476	-0.717064	0.124752	0.0510353	-0.315947	-0.822158	-0.454059	-0.682854	-0.347097
F1RX35	FALSE	High	IsMasterProtein	Fibrinogen gamma chain	0	20.398	16	5	31	5	451	51.3	6.06	85	48.77	5	5	cell adhesion;cell organization and biogenesis;protein metabolism;other metabolic processes;stress response	non-structural extracellular;extracellular matrix	signal transduction activity or receptor binding;other molecular function	Pf00147, Pf08702		ENSSSCG00000024314	FGG	F1RX35		0	0	80	-0.224959	-0.775164	-0.393789	-0.971971	-0.39621	-0.841085	-0.768367	-0.894258	-1.08837	-1.15688
A0A480TTR6	FALSE	High	IsMasterProtein	Sugar phosphate phosphatase	0	20.135	10	2	15	2	443	51.2	6.43	35	25.31	2	2	protein metabolism;other metabolic processes		other molecular function	Pf01937						0	0	50	1.49211	1.51894	0.717233	0.980838	0.602205	1.04139	0.485278	1.13343	-0.638876	1.36762	1.33272	-0.334384	0.853959	-0.476986	0.957926	1.31461	1.65149	0.102998	1.32229	1.10511
A0A4X1TUT8	FALSE	High	IsMasterProtein	Uncharacterized protein	0	19.578	26	3	86	3	125	14.2	6.04	388	130.24	3	3			nucleic acid binding activity	Pf01984	100523791	ENSSSCG00070011852	PDCD5	A0A4X1TUT8; ssc:100523791		0	0	100	-0.97061	-0.154415	-0.39692	-0.241578	-0.361016	-0.107819	-0.339873	-0.385931	2.24176	-0.365969	-0.147379	-0.0135203	-0.755691	-0.186007	-0.344235	-0.247052	-0.433278	-0.266651	-0.327491	-0.176502
A0A5G2QSU5	FALSE	High	IsMasterProtein	Pyruvate dehydrogenase E1 component subunit beta	0	19.388	11	3	43	3	361	39.6	7.47	451	62.91	3	3	other metabolic processes	mitochondrion;nucleus	other molecular function	Pf02779, Pf02780		ENSSSCG00000025881	PDHB	A0A5G2QSU5	Signaling by Retinoic Acid; Regulation of pyruvate dehydrogenase (PDH) complex	3	0	100	0.265656	0.257775	0.829582	0.186182	0.358049	0.581712	0.530027	0.45596	0.306489	0.601504	-0.147451	-0.0616309	-0.231892	-0.246111	-0.133103	-0.165511	0.177383	-0.320124	0.0172811	-0.0626372
A0A4X1VL95	FALSE	High	IsMasterProtein	Uncharacterized protein	0	19.379	19	2	68	2	165	17.9	5.3	578	100.85	2	2	other biological processes	other cell component	enzyme regulator activity	Pf05361	100521302	ENSSSCG00015017635; ENSSSCG00025048732; ENSSSCG00030066464; ENSSSCG00035007975; ENSSSCG00040061642; ENSSSCG00045005611; ENSSSCG00050071687; ENSSSCG00055018578; ENSSSCG00060064644; ENSSSCG00070026137	PPP1R14C	A0A4X1VL95; ssc:100521302		0	0	100	-1.47413	-0.105605	0.0925775	0.0315654	-0.06956	-0.217535	0.3191	-0.27307	2.72914	-0.52228	-0.468527	0.329764	-2.08977	-0.189262	0.0405259	-0.424078	-0.692257	0.0706425	-0.999804	-0.0705733
F1RK10	FALSE	High	IsMasterProtein	Succinate--CoA ligase [ADP-forming] subunit beta, mitochondrial	0	19.365	12	5	22	5	405	43.8	6.14	81	30.63	4	5	other metabolic processes	mitochondrion	other molecular function	Pf00549, Pf08442		ENSSSCG00000009405	SUCLA2	F1RK10		0	0	60	1.17136	-0.128325	0.269487	-1.53811	0.634237	-1.12428	-0.499459	-1.31142	0.667079	-1.08194	-0.0174278	1.00197	0.216741	-0.92086	0.148376	-0.784593	-0.354388	-0.8934	-0.0274232	-0.855252
A0A5S8KL32	FALSE	High	IsMasterProtein	Protein-serine/threonine phosphatase	0	19.337	15	4	58	4	303	34.4	6.4	495	113.95	4	4	other metabolic processes;other biological processes	nucleus;other cell component	other molecular function	Pf00149, Pf16891		ENSSSCG00000008540	PPP1CB	A0A5S8KL32		0	0	100	0.109563	0.268294	0.175469	-0.073941	0.289809	0.311011	0.415003	0.0693403	-1.04401	0.132146	0.377145	0.383426	0.367273	0.0537829	0.48322	0.333355	0.400145	0.398551	0.290619	0.518636
K7GQF6	FALSE	High	IsMasterProtein	Aminopeptidase like 1	0	19.202	10	3	24	3	491	52.1	7.52	89	33.55	3	3	cell organization and biogenesis;protein metabolism;transport	other membranes;cytosol;ER/Golgi;other cell component	other molecular function	Pf00883, Pf18295		ENSSSCG00000007517	NPEPL1	K7GQF6		0	0	70	0.261838	-0.0444934	0.0177858	-0.102663	-0.0564862	0.119722	-0.0337026	-0.189384	-3.22601	0.0598623
A0A5G2R6G7	FALSE	High	IsMasterProtein	Ubiquitin conjugating enzyme E2 V2	0	19.072	25	4	113	2	142	16.2	8.43	982	169.46	3	4				Pf00179		ENSSSCG00000022190	UBE2V2	A0A5G2R6G7		0	2	100	-0.304562	-0.0552157	-0.380683	0.0757129	-0.171499	-0.0860575	0.00272917	-0.0665478	-1.23356	0.138392	-0.118938	-0.222573	-0.275717	0.206205	-0.398741	-0.010937	-0.0163155	-0.111642	-0.186419	0.0149904
A0A5G2QQ71	FALSE	High	IsMasterProtein	Glutaredoxin 3	0	19.027	18	5	33	5	357	40.3	7.2	244	47.46	3	5			other molecular function	Pf00085, Pf00462		ENSSSCG00000010759	GLRX3	A0A5G2QQ71		0	0	80	-0.130683	0.118142	-0.116911	-0.253593	0.331357	0.327745	0.605708	-0.510803	-1.27847	0.249416
B5L0Y6	FALSE	High	IsMasterProtein	Calpain inhibitor	0	18.975	7	4	20	4	691	74.6	5.15	47	20.13	3	4	other biological processes		enzyme regulator activity	Pf00748			CAST	B5L0Y6		0	0	100	-0.334712	-0.278827	0.0812203	0.236652	0.0615643	-0.0127065	0.686907	-0.0798827	0.509742	0.64587	0.494948	0.462061	0.287181	0.512523	0.809942	0.63065	0.462419	0.600585	0.499072	0.285377
A0A480LMY7	FALSE	High	IsMasterProtein	Proteasome subunit beta	0	18.872	23	4	57	4	255	27.9	8.06	199	86.63	4	4	protein metabolism;other metabolic processes	nucleus;other cell component		Pf00227						0	0	90	0.0268875	0.135766	0.192113	0.0879196	0.0636032	0.553697	-0.0669587	0.0955047	0.809474	0.114635	0.0159592	-0.241963	-0.389918	-0.168706	-0.178306	0.0491252	0.824186	-0.291453	0.357169	0.999435
A0A4X1VD81	FALSE	High	IsMasterProtein	Eukaryotic translation initiation factor 3 30 kDa subunit	0	18.85	26	3	22	3	207	23.2	4.81	75	26.23	2	3	protein metabolism;other metabolic processes	other cell component	nucleic acid binding activity	Pf08597		ENSSSCG00015061945; ENSSSCG00025056200; ENSSSCG00030068856; ENSSSCG00035038939; ENSSSCG00040028175; ENSSSCG00045023471; ENSSSCG00055006492; ENSSSCG00060019871; ENSSSCG00065037554; ENSSSCG00070023358	EIF3J	A0A4X1VD81		0	0	70	1.02634	1.61915	2.09438	1.51289	1.40208	1.4592	0.78479	1.24256		1.34901	2.15518	2.06435	2.24071	2.15773	1.714	2.28656	2.32699	2.33821	2.05823	1.94601
A0A5G2RC36	FALSE	High	IsMasterProtein	Eukaryotic translation initiation factor 4E	0	18.774	18	3	23	3	217	25.1	6.15	58	30.17	3	3	protein metabolism;other metabolic processes	other cell component	nucleic acid binding activity	Pf01652	100038030	ENSSSCG00000028420	EIF4E	A0A5G2RC36; ssc:100038030		0	0	70	1.16384	0.936107	1.01739	1.01776	0.882409	1.18784	1.27885	1.09688	-0.541508	1.2935
K9IVI1	FALSE	High	IsMasterProtein	Oxoglutarate dehydrogenase (succinyl-transferring)	0	18.695	7	5	20	5	1023	115.6	6.9	81	26.64	4	5	other metabolic processes		other molecular function	Pf00676, Pf02779, Pf16078, Pf16870		ENSSSCG00000016743	OGDH	K9IVI1		0	0	60	0.693968	0.0799743	0.725293	-0.610458	0.635586	0.210371	0.388282	0.362224	-0.354422	-0.17696	1.83235	2.60017	2.00434	1.38471	1.78039	1.38219	2.03159	1.54157	1.67465	1.34633
A0A4X1T9H3	FALSE	High	IsMasterProtein	COP9 signalosome complex subunit 8	0	18.218	22	2	35	2	160	17.8	7.25	162	60.29	2	2	cell organization and biogenesis;protein metabolism;other metabolic processes	nucleus;other cell component		Pf10075						0	0	60											0.39845	-0.140388	0.00876058	0.135435	0.525379	0.157001	0.495273	-0.0178565	0.410256	0.379413
A0A5G2QJK4	FALSE	High	IsMasterProtein	Small ubiquitin-related modifier	0	17.935	23	2	51	2	94	10.8	5.22	483	95.28	2	2		nucleus		Pf11976		ENSSSCG00000017212	SUMO2	A0A5G2QJK4		0	0	100	0.101914	0.138667	-0.092381	-0.0263478	-0.165476	0.103158	0.860043	-0.180471	0.148637	0.0359159	-0.372366	-0.351146	-0.472646	-0.480988	-0.483196	-0.495377	-0.376033	-0.121083	-0.440945	-0.269296
Q5PYH3	FALSE	High	IsMasterProtein	GTP-binding protein SAR1b	0	17.399	21	3	44	3	198	22.4	6.11	163	54.63	3	3	cell organization and biogenesis;transport;other biological processes	other membranes;ER/Golgi	other molecular function	Pf00025	494017	ENSSSCG00000014305; ENSSSCG00005029904; ENSSSCG00015024942; ENSSSCG00025047696; ENSSSCG00030005005; ENSSSCG00035054397; ENSSSCG00040014173; ENSSSCG00045015205; ENSSSCG00050077089; ENSSSCG00055011242; ENSSSCG00060044503; ENSSSCG00065056983; ENSSSCG00070020976	SAR1B	Q4ZJK0; Q5PYH3; ssc:494017	MHC class II antigen presentation; COPII-mediated vesicle transport; Cargo concentration in the ER; Chylomicron assembly; Antigen Presentation: Folding, assembly and peptide loading of class I MHC	5	0	80	-1.07927	-0.811836	-0.952909	-0.710619	-0.915608	-0.744927	-0.287224	-0.703236	0.193491	-0.598846	-0.861272	-0.80821	-0.628255	-0.789304	-1.04687	-0.777165	-1.21686	-0.829888	-0.774466	-0.809804
A0A480TXA1	FALSE	High	IsMasterProtein	Leucine-rich repeat-containing protein 20 isoform 1 (Fragment)	0	17.346	27	3	19	3	164	18.5	6.54	84	27.74	3	3				Pf13855						0	0	60	-0.575859	0.0654467	-0.46249	-0.147138	0.0967537	0.388261	-0.68699	-0.0131604	-1.07684	0.238108	0.48653	-0.031407	0.458618	0.0576492	0.507817	0.161007	0.386257	-0.0523179	0.457226	0.469681
I3LEQ7	FALSE	High	IsMasterProtein	Uncharacterized protein	0	17.015	13	4	22	4	348	38.2	5.22	83	31.11	4	4				Pf00400		ENSSSCG00000021410	STRAP	I3LEQ7		0	0	70											0.357605	0.948908	0.338691	0.0578376	0.349933	0.0640393	0.126507	0.0657169	0.311246	-0.0279022
A0A287AUZ3	FALSE	High	IsMasterProtein	Calcium binding protein 39	0	16.979	14	4	50	4	320	37.5	6.89	116	69.86	4	4				Pf08569		ENSSSCG00000016266	CAB39	A0A287AUZ3		0	0	90	-0.921195	-0.713288	-1.16147	-0.754637	-0.846384	-0.825842	-0.701299	-1.13837	-0.675809	-0.837726	2.44134	2.5822	2.20716	2.59185	2.22781	2.28219	2.26302	2.52446	2.41118	2.42853
A0A4X1UGB1	FALSE	High	IsMasterProtein	Proteasome subunit beta	0	16.307	16	3	58	3	251	28.1	8.85	126	85.55	3	3	protein metabolism;other metabolic processes	nucleus;other cell component		Pf00227		ENSSSCG00070017599	PSMB3	A0A4X1UGB1		0	0	90	-0.136611	-0.174738	-0.551164	0.0699079	-0.385341	-0.287175	-0.552386	-0.0349105	-5.06311	-0.0936204	0.371251	-0.429563	0.261736	-0.315545	0.194075	0.294343	0.419418	-0.0124588	0.274284	0.579816
A0A4X1SKZ9	FALSE	High	IsMasterProtein	VWFA domain-containing protein	0	16.3	4	2	16	2	1084	122.3	5.2	52	9.46	2	2	transport;other biological processes	other membranes	transporter activity	Pf08399, Pf08473, Pf13768	397377	ENSSSCG00030073358; ENSSSCG00070001831	CACNA2D1	A0A4X1SKZ9		0	0	80	-0.0396073	-0.550464	0.134178	-0.781612	-0.150284	-0.414892	-0.242612	-0.532897	-0.833062	-0.684551	1.08479	1.01893	1.2211	0.944938	1.3782	1.45362	1.15823	1.34401	1.29067	1.31139
B6E241	FALSE	High	IsMasterProtein	Growth factor receptor bound protein 2	0	16.182	22	4	30	4	217	25.2	6.32	80	37.37	4	4	cell organization and biogenesis;stress response;transport;developmental processes;signal transduction;other biological processes	plasma membrane;other membranes;ER/Golgi;nucleus;other cytoplasmic organelle;other cell component	signal transduction activity or receptor binding;other molecular function	Pf00017, Pf00018	100192436	ENSSSCG00000017206	GRB2	B6E241; ssc:100192436	Regulation of actin dynamics for phagocytic cup formation; Role of LAT2/NTAL/LAB on calcium mobilization; FCERI mediated MAPK activation; FCERI mediated Ca+2 mobilization; Antigen activates B Cell Receptor (BCR) leading to generation of second messengers; NCAM signaling for neurite out-growth; RAF/MAP kinase cascade; RHOU GTPase cycle; Cargo recognition for clathrin-mediated endocytosis; EGFR dow…	66	0	69									#NUM!		0.529142	0.0936973	0.168898	0.271048	0.146016	0.248703	0.418664	0.248389	0.257869	0.251427
C0LZL1	FALSE	High	IsMasterProtein	Fascin	0	16.155	7	3	25	3	493	54.6	6.48	66	20.6	3	3	cell organization and biogenesis;other biological processes	cytoskeleton;other cell component	cytoskeletal activity;other molecular function	Pf06268			FSCN1	C0LZL1		0	0	70											0.394941	0.596097	0.482332	0.283857	0.324782	0.38804	0.320688	0.346598	0.0829769	0.488863
A0A5G2QP70	FALSE	High	IsMasterProtein	COP9 signalosome complex subunit 3	0	15.992	7	2	14	2	426	48	7.46	150	23.03	2	2		nucleus;other cell component		Pf01399		ENSSSCG00000018051	COPS3	A0A5G2QP70	Neddylation; Formation of TC-NER Pre-Incision Complex; Cargo recognition for clathrin-mediated endocytosis	3	0	60											-0.0509483	0.228018	-0.101846	0.0223207	0.0392099	0.011535	-0.00232252	-0.0248769	-0.12993	0.105465
A0A0D5BWD2	FALSE	High	IsMasterProtein	Complement component 1 Q subcomponent-binding protein, mitochondrial	0	15.892	12	2	10	2	281	31	4.77	52	19.68	2	2	cell organization and biogenesis;RNA metabolism OR transcription;other metabolic processes;stress response;signal transduction;other biological processes	plasma membrane;other membranes;cytosol;mitochondrion;nucleus;other cell component	other molecular function	Pf02330		ENSSSCG00000035048	C1QBP	A0A0D5BWD2	Intrinsic Pathway of Fibrin Clot Formation; RHOA GTPase cycle; RHOC GTPase cycle	3	0	50											0.740142	0.269276	0.30029	-0.0495645	0.322337	0.159535	0.668676	0.397302	0.492903	0.655088
F1SSR4	FALSE	High	IsMasterProtein	Butyryl-CoA dehydrogenase	0	15.577	12	3	19	3	454	49.4	7.61	61	33.25	3	3	other metabolic processes	mitochondrion	other molecular function	Pf00441, Pf02770, Pf02771		ENSSSCG00000004774	IVD	F1SSR4		0	0	50											0.29029	-0.00786008	0.913745	0.243576	0.938079	0.875227	1.09342	0.447897	0.846604	0.95437
A0A4X1TK38	FALSE	High	IsMasterProtein	BTB domain-containing protein	0	15.552	8	4	29	4	624	69.7	5.17	61	40.72	4	4	other biological processes	cytoskeleton		Pf00651, Pf01344, Pf07707						0	0	100	0.435543	0.0461768	0.517198	0.118031	0.282096	0.396019	0.222769	0.266342	-0.14741	0.161716	-0.463336	-0.211401	-0.186697	0.154071	-0.312957	-0.219305	-0.369684	-0.114738	-0.183618	-0.432102
A0A4X1SXX4	FALSE	High	IsMasterProtein	Tubulin-specific chaperone A	0	15.328	30	5	37	5	108	12.7	5.27	167	53.15	3	5	cell organization and biogenesis;other biological processes	cytoskeleton;nucleus;other cell component	cytoskeletal activity	Pf02970		ENSSSCG00015050306; ENSSSCG00025017317; ENSSSCG00030057723; ENSSSCG00035039014; ENSSSCG00040037849; ENSSSCG00045018721; ENSSSCG00050044725; ENSSSCG00055001797; ENSSSCG00060019880; ENSSSCG00065067861; ENSSSCG00070005013	TBCA	A0A4X1SXX4		0	0	90											-0.431625	-0.0334491	-0.150049	-0.155058	-0.189504	-0.264864	-0.583821	-0.133553	-0.357397	-0.319061
A0A4X1WBK5	FALSE	High	IsMasterProtein	IF rod domain-containing protein	0	14.949	6	4	55	3	639	65.6	7.52	244	82.9	4	4	cell cycle OR cell proliferation;cell organization and biogenesis;protein metabolism;other metabolic processes;other biological processes	plasma membrane;cytoskeleton;other cell component	bone, tooth or skin structural activity;cytoskeletal activity	Pf00038, Pf16208		ENSSSCG00065064234; ENSSSCG00070030260	KRT2	A0A4X1WBK5		0	0	80	-0.700644	-0.251336	1.6387	-0.442412	0.975119	0.630462	1.37438	1.18434	-1.05608	-0.129962	-1.39067	-1.0811	-1.76841	-1.57994	-0.514989	0.500831	0.658727	-0.290845	-0.942528	-0.854701
A0A4X1UIN8	FALSE	High	IsMasterProtein	Acid phosphatase	0	14.81	28	3	27	3	147	17	8.9	72	34.67	3	3	protein metabolism;other metabolic processes		other molecular function	Pf01451		ENSSSCG00070018094	ACP1	A0A4X1UIN8		0	0	80											1.10966	0.983734	0.704592	1.17779	0.899032	0.960263	0.819435	0.878644	1.0086	1.34094
A0A4X1T2P8	FALSE	High	IsMasterProtein	Uncharacterized protein	0	14.799	4	3	21	3	1064	116.7	7.17	261	27.78	3	3	RNA metabolism OR transcription;other metabolic processes	other cell component	other molecular function	Pf00169, Pf00595, Pf00919, Pf01938, Pf04055, Pf18012		ENSSSCG00070005766	SNTA1	A0A4X1T2P8		0	0	80	-2.34549	-1.64933	-1.1051	-2.03704	-1.35553	-1.62405	-1.90498	-1.87079	2.63304	-2.47455	-1.65995	-0.641054	-3.12853	-2.0792	-1.47913	-1.95884	-2.45729	-1.32242	-2.13455	-1.95422
A0A4X1SPS1	FALSE	High	IsMasterProtein	NAD(P)-bd_dom domain-containing protein	0	14.797	25	5	30	5	206	22.2	6.86	17	50.88	3	5	other metabolic processes	plasma membrane;other membranes;cytosol;nucleus	other molecular function	Pf13460	100625219	ENSSSCG00015002491; ENSSSCG00025051109; ENSSSCG00030070436; ENSSSCG00035003255; ENSSSCG00040021833; ENSSSCG00045027249; ENSSSCG00050010958; ENSSSCG00055010413; ENSSSCG00060002376; ENSSSCG00065062707; ENSSSCG00070003014	BLVRB	A0A4X1SPS1; ssc:100625219		0	0	100	0.586573	0.228431	0.355612	0.664297	0.281588	0.571407	0.649856	0.225354	-1.14354	0.632241	0.0243538	-0.0115969	0.0190472	0.230476	0.0454758	0.0467364	0.102279	-0.0492621	-0.0131733	0.348048
A0A287A8M1	FALSE	High	IsMasterProtein	Isocitrate dehydrogenase [NADP]	0	14.443	10	5	43	4	452	51.2	8	69	42.06	5	5	other metabolic processes		other molecular function	Pf00180		ENSSSCG00000023264	IDH1	A0A287A8M1		0	0	100	-2.034	-1.39002	-0.808756	-1.1844	-1.00675	-1.33133	0.728695	-1.27254	1.88565	-1.30043	-1.07487	-0.601647	-1.09073	-0.887281	-0.739446	-1.13817	-1.13201	-0.792759	-1.02396	-1.32554
A0A4X1VLC3	FALSE	High	IsMasterProtein	DNA damage-binding protein 1	0	14.025	5	4	26	4	1140	126.9	5.26	92	33.62	4	4	protein metabolism;DNA metabolism;other metabolic processes;stress response	nucleus	nucleic acid binding activity	Pf03178, Pf10433	100522239	ENSSSCG00025077456; ENSSSCG00070025325	DDB1	A0A4X1VLC3; ssc:100522239		0	0	90	0.183516	0.91775	0.197176	-0.0802952	0.0584679	-0.013987	-0.111705	0.0732048	-1.00545	-0.192343	1.14263	3.79587	1.70521	0.516095	1.18854	0.509005	1.00271	0.660375	0.995218	0.802021
A0A286ZSH0	FALSE	High	IsMasterProtein	RCSD domain containing 1	0	13.959	8	2	26	2	472	50.4	6.01	33	25.03	2	2	other biological processes		cytoskeletal activity	Pf05177, Pf15255	100152372	ENSSSCG00000006307	RCSD1	A0A286ZSH0; ssc:100152372		0	0	70	-0.785217	0.0747668	0.231986	0.202876	0.213394	0.563347	-0.221601	0.00153149	2.65281	0.178483	1.18767	1.25128	0.84602	1.06894	1.41256	1.38241	1.22489	1.08326	1.21505	1.42568
A0A4X1WBH3	FALSE	High	IsMasterProtein	RRM domain-containing protein	0	13.928	4	2	38	2	610	68.9	5.81	266	54.22	2	2	cell organization and biogenesis		nucleic acid binding activity	Pf00076						0	0	100	-0.683227	-0.25341	-0.131412	-0.288809	-0.297493	-0.164829	0.00972795	-0.318158	2.6629	-0.357684	-0.23623	0.0833869	-1.31325	0.155819	-0.304905	-0.0177708	-0.300787	0.0106151	-0.339223	0.157096
A0A480KDY2	FALSE	High	IsMasterProtein	T-complex protein 1 subunit eta	0	13.652	6	3	27	3	543	59.4	7.15	78	41.35	3	3	other biological processes	cytosol	other molecular function	Pf00118						0	0	80	0.160209	0.179901	0.295735	-0.184038	0.318598	-0.165178	-0.435867	-0.0928318	0.686024	-0.339113	0.177151	0.48299	0.282936	0.221214	0.125315	0.206022	0.00601877	0.629939	0.0655941	0.0508013
A0A4X1SX44	FALSE	High	IsMasterProtein	Transgelin	0	13.556	19	3	32	3	201	22.6	8.84	45	53.5	2	3		other cell component	cytoskeletal activity	Pf00307, Pf00402	397021	ENSSSCG00005032034; ENSSSCG00015075747; ENSSSCG00045015968; ENSSSCG00050068349; ENSSSCG00055015026; ENSSSCG00060017016; ENSSSCG00070004842	TAGLN	A0A4X1SX44; ssc:397021		0	0	80	0.551646	0.710983	0.619787	1.09568	0.750679	0.737614	0.891102	0.778941	2.10425	1.00089	0.325456	0.859259	0.718738	0.938052	0.374442	0.808634	0.572742	0.673087	0.907524	0.532132
A0A4X1VZD7	FALSE	High	IsMasterProtein	PWWP domain-containing protein	0	13.043	10	2	42	2	244	27.2	4.73	87	38.64	1	2				Pf00855		ENSSSCG00070027419	HDGF	A0A4X1VZD7		0	0	70	0.456151	0.659312	0.217976	0.60429	0.18422	0.75776	0.838485	0.591872	-1.9509	0.782575
A0A286ZT96	FALSE	High	IsMasterProtein	TIP41-like protein	0	13.006	15	3	28	3	251	28.9	5.49	33	36.09	3	3	other biological processes			Pf04176		ENSSSCG00000006301	TIPRL	A0A286ZT96		0	0	70	0.536149	0.68801	0.585742	0.744944	0.532796	0.804356	1.93605	0.704882	1.77779	0.593	-0.0898423	0.085135	-0.18925	0.289116	0.038765	-0.0231712	-0.0141189	0.00894831	-0.0955209	-0.129012
A0A4X1TZA2	FALSE	High	IsMasterProtein	Uncharacterized protein	0	12.905	21	3	12	3	195	22.2	5.07	40	14.08	1	3		other membranes	other molecular function	Pf00071		ENSSSCG00015071851; ENSSSCG00035081216; ENSSSCG00045010148; ENSSSCG00055002273; ENSSSCG00065031319; ENSSSCG00070013445	RAB7A	A0A4X1TZA2		0	0	50	-0.086327	0.0250849	-0.579034	-0.149667	-0.0597865	0.383713	-0.314205	0.117839	-1.3141	0.1764	-0.179069	-0.769475	-0.0579428	0.0130825	0.131206	-0.0192729	0.152729	-0.274741	0.00840715	0.328708
A0A4X1TR60	FALSE	High	IsMasterProtein	ATP synthase F1 subunit epsilon	0	12.571	16	2	31	2	121	13.6	8.84	41	36.2	2	2	other biological processes	mitochondrion	other molecular function	Pf04568						0	0	80	0.251304	0.582746	-0.152535	0.267402	0.181171	0.131032	0.199082	0.797319	3.85081	0.23636	0.857727	1.09311	0.302216	1.02407	0.620926	0.692533	1.06919	0.655134	0.885346	0.840264
A0A4X1UPE2	FALSE	High	IsMasterProtein	J domain-containing protein	0	12.521	11	3	8	3	337	37.9	8.51	58	9.04	2	3	other biological processes		other molecular function	Pf00226, Pf01556						0	0	70	-1.56275	-1.48637	-0.688863	-1.01693	-0.811238	-1.00697	-1.10854	-0.90656	2.88992	-0.989339
A0A4X1SQ67	FALSE	High	IsMasterProtein	Methylthioribulose-1-phosphate dehydratase	0	12.318	22	3	16	3	225	25.4	8.16	67	26.89	3	3	other metabolic processes;other biological processes	other cell component	other molecular function	Pf00596		ENSSSCG00025030959; ENSSSCG00035020687; ENSSSCG00045012721; ENSSSCG00055021506; ENSSSCG00060060334; ENSSSCG00065033065; ENSSSCG00070003098	APIP	A0A4X1SQ67		0	0	70	0.338155	0.132065	-0.705789	-0.0977642	0.0333172	0.574752	-0.346481	-0.349019	0.0661747	0.168882	0.134632	0.0785892	0.236806	0.25306	0.22232	0.304434	0.183285	-0.0612005	-0.0686281	0.537426
A0A4X1UU78	FALSE	High	IsMasterProtein	tRNA-binding domain-containing protein	0	12.282	16	3	13	3	335	37.5	6.8	44	13.36	3	3		other membranes	nucleic acid binding activity	Pf01588		ENSSSCG00070019466	AIMP1	A0A4X1UU78		0	0	50											1.70988	1.46672	1.89538	1.49351	1.78355	1.75168	1.60383	1.54467	1.74009	1.73353
A0A5G2R4W7	FALSE	High	IsMasterProtein	Succinate--CoA ligase [ADP/GDP-forming] subunit alpha, mitochondrial	0	12.135	7	2	33	2	335	35.5	9.17	122	52.52	2	2	other metabolic processes	mitochondrion	other molecular function	Pf00549, Pf02629		ENSSSCG00000008247	SUCLG1	A0A5G2R4W7		0	0	100	1.2014	0.271216	0.550551	0.0816089	0.848439	-0.454574	0.158618	-0.129228	0.629604	-0.0477475	0.56932	1.4785	0.817324	-0.0705574	1.06911	-0.0295091	0.247787	-0.204303	0.67385	-0.186161
A0A5G2QTM2	FALSE	High	IsMasterProtein	Prostaglandin E synthase 3	0	12.045	28	3	15	3	139	16.5	4.81	35	17.51	3	3			other molecular function	Pf04969	100155956	ENSSSCG00000000406	PTGES3	A0A5G2QTM2		0	0	60	-0.423346	-0.448726	-0.250325	-0.538813	-0.249609	-0.168823	0.249192	-0.452608	1.86679	-1.00698
F1RGN8	FALSE	High	IsMasterProtein	Smoothelin like 2	0	11.96	8	3	31	3	450	49	8.57	113	40.97	2	3	cell organization and biogenesis;other biological processes	cytoskeleton	cytoskeletal activity;other molecular function	Pf00307	100523750	ENSSSCG00000017885	SMTNL2	F1RGN8		0	0	90											-0.213714	0.637557	0.242746	0.188831	0.326894	0.232635	-0.257058	0.310593	0.00743433	0.0137105
A0A4X1W2N4	FALSE	High	IsMasterProtein	Uncharacterized protein	0	11.951	2	3	12	3	2119	241.1	5.72	0	21.38	3	3		plasma membrane;other membranes	other molecular function	Pf00168, Pf08150, Pf08151, Pf08165, Pf16165		ENSSSCG00070029513	DYSF	A0A4X1W2N4		0	0	50	-0.242292	-0.447571	-0.570678	0.0275695	0.0738178	0.153472	0.564576	0.28904	-0.817632	0.0723459	-0.415736	-0.730815	-0.0237758	-0.278113	0.220521	0.147057	0.218549	-0.0797994	0.147786	-0.126598
A0A4X1SK86	FALSE	High	IsMasterProtein	NSFL1 cofactor p47	0	11.915	14	4	13	4	353	38.9	5.11	16	17.9	3	4		ER/Golgi		Pf00789, Pf08059, Pf14555		ENSSSCG00030007940; ENSSSCG00040032001; ENSSSCG00065052188; ENSSSCG00070001770	NSFL1C	A0A4X1SK86		0	0	50											0.211503	0.321641	-0.163366	0.0540076	-0.132852	0.00749936	-0.172702	-0.116933	0.0553279	0.308449
A0A287BKA5	FALSE	High	IsMasterProtein	Uncharacterized protein	0	11.891	15	4	14	4	392	41.4	11.15	0	28.14	1	4				Pf15485		ENSSSCG00000036244	PRR33	A0A287BKA5		0	0	80	0.313745	-0.107757	0.231392	-0.123422	-0.199843	-0.138925	1.34058	0.427756	2.65929	0.293466	-0.39194	-0.781055	-0.873663	-0.548788	-0.69528	-0.5562	-0.505755	-0.51806	-0.798224	-0.0950421
A0A075B7H9	FALSE	High	IsMasterProtein	Ig-like domain-containing protein	0	11.705	25	2	84	2	101	10.6	6.44	751	133.37	2	2				Pf07686						0	0	100	-0.372563	-0.187684	0.39986	-1.04433	-0.290115	-0.218345	0.135328	-0.409084	-0.220031	-0.0155394	-0.0146956	-0.17585	-0.544702	-0.258387	-0.516971	-0.196539	-0.487435	-0.00299597	-0.302523	-0.335903
A1XQU1	FALSE	High	IsMasterProtein	Proteasome subunit beta type-7	0	11.62	11	3	80	3	277	30	7.3	553	119.74	2	3	protein metabolism;other metabolic processes	cytosol;nucleus;other cell component	other molecular function	Pf00227, Pf12465	100037992	ENSSSCG00000005590; ENSSSCG00005019410; ENSSSCG00015038634; ENSSSCG00025032983; ENSSSCG00030045812; ENSSSCG00035075860; ENSSSCG00040003399; ENSSSCG00045033321; ENSSSCG00050043910; ENSSSCG00055028272; ENSSSCG00060077220; ENSSSCG00065022341; ENSSSCG00070016952	PSMB7	A1XQU1; A2BD06; ssc:100037992	FCERI mediated NF-kB activation; Interleukin-1 signaling; RUNX1 regulates transcription of genes involved in differentiation of HSCs; Neddylation; Antigen processing: Ubiquitination & Proteasome degradation; SCF(Skp2)-mediated degradation of p27/p21; Ub-specific processing proteases; UCH proteinases; ABC-family proteins mediated transport; Cdc20:Phospho-APC/C mediated degradation of Cyclin A; Sep…	49	0	100	0.293125	0.0112263	0.166298	0.318285	-0.0777917	0.0493	0.615617	0.0330966	2.58836	0.150477	0.0888055	0.184059	-0.0300422	0.0988645	0.174994	0.299001	0.230856	0.0291957	0.197258	0.452194
A0A5G2R332	FALSE	High	IsMasterProtein	FAA_hydrolase domain-containing protein	0	11.511	10	2	23	2	290	31.9	6.99	82	28.27	2	2			other molecular function	Pf01557		ENSSSCG00000039523	LOC100522130	A0A5G2R332		0	0	50	-0.310119	-0.271533	-0.388418	-0.330124	-0.338901	-0.198125	-0.593889	-0.0961788	-3.91944	-0.375182
A0A5G2QNH8	FALSE	High	IsMasterProtein	Ras-related protein Rab-21	0	11.341	8	3	9	3	492	53.9	7.36	58	12.6	2	3	transport;signal transduction	plasma membrane;other membranes;ER/Golgi;other cytoplasmic organelle;other cell component	other molecular function	Pf00071, Pf01940		ENSSSCG00000000510	TMEM19	A0A5G2QNH8		0	0	60
A0A5G2RC35	FALSE	High	IsMasterProtein	S-phase kinase-associated protein 1	0	11.318	23	3	32	3	159	17.8	4.48	86	54.35	2	3	protein metabolism;other metabolic processes	other cell component		Pf01466, Pf03931		ENSSSCG00000038628	SKP1	A0A5G2RC35		0	0	100	0.851858	0.64711	0.487402	0.592667	0.559926	0.356552	0.140027	0.602328	-1.31661	0.355465	0.362179	0.192285	0.492269	0.410403	0.732709	0.655717	0.662044	0.32745	0.545885	0.644635
A0A286ZSA7	FALSE	High	IsMasterProtein	3-hydroxybutyrate dehydrogenase 2	0	11.266	18	4	19	4	240	26.2	7.15	113	27.79	3	4			other molecular function	Pf13561		ENSSSCG00000022282	BDH2	A0A286ZSA7		0	0	50	0.268297	0.303192	0.388377	0.567777	0.139295	0.0328179	0.512404	0.477191	0.554877	0.563543
M9TGS8	FALSE	High	IsMasterProtein	Mitochondrial delta3,delta2-dienoyl-CoA isomerase	0	11.225	9	2	37	2	302	33.1	9.22	283	66.18	2	2			other molecular function	Pf00378	100738177		Eci1	M9TGS8; ssc:100738177		0	0	100	-0.00114277	0.0506451	0.124346	-0.0162528	0.121559	0.220365	0.31418	0.534871	0.919606	0.245405	-0.0155909	0.237141	0.173114	0.512186	-0.0375612	-0.242966	-0.165554	-0.156198	-0.285493	-0.121182
Q007T2	FALSE	High	IsMasterProtein	Cell division control protein 42 homolog	0	11.097	12	2	22	2	191	21.2	6.55	342	40.77	2	2	cell organization and biogenesis;transport;developmental processes;signal transduction;other biological processes	plasma membrane;other membranes;cytoskeleton;other cell component	other molecular function	Pf00071	780428	ENSSSCG00025066075; ENSSSCG00035080048; ENSSSCG00050075450; ENSSSCG00060060565; ENSSSCG00065073552; ENSSSCG00070028168	CDC42	D1YSL6; Q007T2; ssc:780428	Regulation of actin dynamics for phagocytic cup formation; Factors involved in megakaryocyte development and platelet production; RHO GTPases Activate Formins; VEGFA-VEGFR2 Pathway; RHO GTPases activate IQGAPs; EPHB-mediated forward signaling; RHO GTPases Activate WASPs and WAVEs; RHOG GTPase cycle; GPVI-mediated activation cascade; RHO GTPases activate KTN1; MAPK6/MAPK4 signaling; Myogenesis; CD…	23	0	80											0.0981481	0.280303	-0.0263855	-0.376391	-0.337408	-0.157249	-0.488782	-0.132208	-0.136426	-0.481875
A0A287BG92	FALSE	High	IsMasterProtein	Geranylgeranyl transferase type-2 subunit beta	0	11.053	5	2	22	2	363	40.6	5.52	71	36.15	1	2	protein metabolism;other metabolic processes	other cell component	other molecular function	Pf00432		ENSSSCG00000003775	MSH4	A0A287BG92		0	0	80	-0.230768	-0.42889	-0.381464	-0.707462	-0.414208	-0.390912	-0.513027	-0.423261	-1.47517	-0.615654	-0.523938	-0.809102	-0.5204	-0.531253	-0.700909	-0.863627	-0.698198	-0.618808	-0.684829	-0.803495
A0A4X1T5Y1	FALSE	High	IsMasterProtein	Diadenosine tetraphosphate synthetase	0	11.042	4	3	15	3	742	83.2	7.37	99	17.63	3	3	protein metabolism;RNA metabolism OR transcription;other metabolic processes	other cell component	other molecular function	Pf00458, Pf00587, Pf03129	100512260	ENSSSCG00070006607	GARS1	A0A4X1T5Y1; ssc:100512260		0	0	80	-1.22688	-0.578986	-0.66209	-0.911118	-0.846173	-0.964935	-0.529452	-1.09075	2.18415	-0.929094
A0A4X1VVL9	FALSE	High	IsMasterProtein	Uncharacterized protein	0	10.979	12	2	24	2	102	10.6	8	64	38.13	2	2										0	0	70											-0.942626	-1.14002	-1.05458	-1.04684	-1.36287	-1.42878	-1.17037	-1.34061	-0.699927	-0.796677
A0A287ARP6	FALSE	High	IsMasterProtein	CYFIP related Rac1 interactor B	0	10.41	12	4	19	4	324	36.8	6.46	115	25.66	3	4	cell organization and biogenesis	other membranes	other molecular function	Pf07159		ENSSSCG00000005959	CYRIB	A0A287ARP6		0	0	80	-0.104907	-0.941724	-1.23552	0.0871791	-1.56478	-0.459881	-1.42196	-0.465853	-1.14996	-0.483599	-0.382379	-0.0904814	-0.0720824	-0.0653522	-0.472796	-0.367222	-0.654675	-0.108223	-0.339067	-0.245024
K7GPB8	FALSE	High	IsMasterProtein	5'-nucleotidase domain containing 1	0	10.309	9	3	13	3	452	51.4	6.23	41	19.96	3	3			other molecular function	Pf05761	100156192	ENSSSCG00000004435	NT5DC1	K7GPB8; ssc:100156192		0	0	50	1.21898	1.16801	0.695462	1.00202	0.585792	1.22243	0.369185	0.707377		0.763123	0.456349	-0.35479	0.645217	0.645774	0.433011	0.495185	0.829107	-0.0421337	0.428655	0.825468
A0A480NKX9	FALSE	High	IsMasterProtein	NHL repeat-containing protein 2	0	10.226	5	2	11	2	685	75.1	5.68	119	21.07	2	2				Pf01436, Pf13905						0	0	60											0.173036	-0.393693	-0.212858	-0.196534	-0.419816	-0.0827446	-0.0351321	-0.291836	-0.118542	0.63844
A0A4X1TYW8	FALSE	High	IsMasterProtein	Mimecan	0	10.075	11	2	13	2	298	34	6.09	50	18.04	2	2	signal transduction		signal transduction activity or receptor binding	Pf13855	106509723	ENSSSCG00005026898; ENSSSCG00015076135; ENSSSCG00025013854; ENSSSCG00030047570; ENSSSCG00035049828; ENSSSCG00040063912; ENSSSCG00045008152; ENSSSCG00050001555; ENSSSCG00055004842; ENSSSCG00060054678; ENSSSCG00065024666; ENSSSCG00070012695	OGN	A0A4X1TYW8; ssc:106509723		0	0	50											-0.302233	-0.00276222	0.563811	0.545176	0.455426	0.27135	0.524924	0.633921	0.658821	0.525251
A0A5G2QWH5	FALSE	High	IsMasterProtein	NIPSNAP domain-containing protein	0	9.993	11	3	21	3	280	32.6	9.51	28	31.21	3	3				Pf07978		ENSSSCG00000036659	NIPSNAP2	A0A5G2QWH5		0	0	70	-0.397802	-0.221853	-0.520559	-1.0757	-0.724643	-0.158948	1.1836	-0.27569	-0.514541	-0.591096	-0.0614998	0.346387	0.472977	0.220391	-0.0577307	-0.0149691	0.212121	-0.138303	0.147589	0.0909703
A0A4X1TU60	FALSE	High	IsMasterProtein	Uncharacterized protein	0	9.911	6	3	10	3	869	98.1	6.99	33	10.53	2	3	protein metabolism;other metabolic processes		nucleic acid binding activity	Pf02020, Pf02847, Pf02854		ENSSSCG00025027261; ENSSSCG00035013668; ENSSSCG00040052566; ENSSSCG00045029416; ENSSSCG00050032464; ENSSSCG00055022852; ENSSSCG00060072468; ENSSSCG00065064913; ENSSSCG00070011669	EIF4G2	A0A4X1TU60		0	0	60	-0.569408	-0.209676	-0.713148	-0.0917417	-0.0872175	-0.0205191	2.76833	-0.253138		-0.176757
A0A4X1ST20	FALSE	High	IsMasterProtein	Uncharacterized protein	0	9.498	18	3	15	3	193	21.8	6.1	0	23.09	3	3	cell adhesion;cell cycle OR cell proliferation;cell organization and biogenesis;developmental processes;signal transduction;other biological processes	plasma membrane;other membranes;cytosol;nucleus;other cytoplasmic organelle;other cell component	cytoskeletal activity;other molecular function	Pf00071	396849	ENSSSCG00005044357; ENSSSCG00015063983; ENSSSCG00025077128; ENSSSCG00030056853; ENSSSCG00035072281; ENSSSCG00040062470; ENSSSCG00045025228; ENSSSCG00050031100; ENSSSCG00055008661; ENSSSCG00060075572; ENSSSCG00065077361; ENSSSCG00070003849	RHOA	A0A4X1ST20; ssc:396849		0	0	80	-0.36316	-0.591552	-0.643432	-0.470906	-0.6562	-1.02189	-1.19315	-0.611355		-0.850755	-0.0117183	0.179236	-0.362349	-0.202089	-0.401834	0.0557813	0.0516537	0.0582888	-0.162183	-0.115171
A0A4X1W8Z7	FALSE	High	IsMasterProtein	Uncharacterized protein	0	9.437	4	2	16	2	500	54.4	6.05	0	14.3	1	2				Pf13895						0	0	79	1.19291	1.56201	1.03688	1.32995	0.853344	1.34767	0.581198	1.36953	-2.53721	1.58613	0.178974	-0.0806672	0.171753	0.66471	0.044631	0.205236	0.137997	0.182487	0.123789	0.225906
E1CAJ5	FALSE	High	IsMasterProtein	Protein disulfide-isomerase	0	9.401	7	3	26	3	505	56.8	6.28	51	35.69	2	3		ER/Golgi	other molecular function	Pf00085, Pf13848	100156204		grp-58	E1CAJ5; ssc:100156204		0	0	80	-0.253218	-0.209977	-0.284014	-0.135375	-0.198174	-0.214475	0.500628	-0.283476	0.839432	-0.302193	-0.312834	-0.0353056	-0.103913	-0.000336022	-0.297961	-0.0767755	-0.551128	0.23977	-0.010924	-0.369848
A0A4X1VHE8	FALSE	High	IsMasterProtein	Glutamate dehydrogenase (NAD(P)(+))	0	9.382	7	3	28	3	558	61.3	7.96	134	33.87	2	3	other metabolic processes		other molecular function	Pf00208, Pf02812	100157162	ENSSSCG00070024230	GLUD1	A0A4X1VHE8; ssc:100157162		0	0	70	-0.333122	0.511569	0.134037	0.298611	1.30602	0.999785	0.351471	0.740212	1.96186	-0.198011	0.190129	0.595152	0.0279163	0.420845	0.693933	0.739395	0.151744	0.509623	0.532145	0.342725
A0A4X1U5J5	FALSE	High	IsMasterProtein	AA_TRNA_LIGASE_II domain-containing protein	0	9.308	7	2	12	2	538	62	6.84	0	16.72	2	2	protein metabolism;RNA metabolism OR transcription;other metabolic processes	other membranes	nucleic acid binding activity;other molecular function	Pf00152, Pf01336		ENSSSCG00070014264	NARS1	A0A4X1U5J5		0	0	60
A0A4X1ULI0	FALSE	High	IsMasterProtein	UBC core domain-containing protein	0	8.998	31	3	10	3	170	19.5	5.3	27	14.49	2	3			other molecular function	Pf00179		ENSSSCG00015059218; ENSSSCG00030033989; ENSSSCG00035065941; ENSSSCG00060075513; ENSSSCG00070017746	UBE2G1	A0A4X1ULI0		0	0	50	-0.504906	-0.58829	-0.662791	-0.572037	-0.656253	-0.531974	-0.959392	-0.631494	-0.26842	-0.382192	0.00503494	-0.142692	0.296395	0.250634	0.0486086	0.131534	0.265057	0.106026	0.187863	0.0688728
A0A4X1VSI5	FALSE	High	IsMasterProtein	Uncharacterized protein	0	8.963	17	2	24	2	154	16.7	6.58	195	31.51	2	2	other biological processes	cytosol;mitochondrion;nucleus;other cell component	other molecular function	Pf01920	100152852	ENSSSCG00005008268; ENSSSCG00015040306; ENSSSCG00025004702; ENSSSCG00030026978; ENSSSCG00035068106; ENSSSCG00040075183; ENSSSCG00045007699; ENSSSCG00050024431; ENSSSCG00055001419; ENSSSCG00060043292; ENSSSCG00065018273; ENSSSCG00070026395	PFDN2	A0A4X1VSI5; ssc:100152852		0	0	50	-0.106248	-0.0986128	-0.326625	-0.0335146	-0.191081	0.0753593	-0.277085	-0.220258	-0.925532	-0.0874111	0.567899	0.312202	0.60611	0.376782	0.647836	0.756417	0.325827	0.532651	0.620523	0.585254
P12309	FALSE	High	IsMasterProtein	Glutaredoxin-1	0	8.507	18	2	15	2	106	11.8	8.18	29	25.98	2	2	other biological processes	mitochondrion	other molecular function	Pf00462	397463	ENSSSCG00000039731; ENSSSCG00015031581; ENSSSCG00025008850; ENSSSCG00030008733; ENSSSCG00035048008; ENSSSCG00040011271; ENSSSCG00050073370; ENSSSCG00055008895; ENSSSCG00060025386; ENSSSCG00065012614; ENSSSCG00070009533	GLRX	P12309; ssc:397463	Interconversion of nucleotide di- and triphosphates	1	0	60											-0.652176	-0.823733	-0.26999	-0.835361	-0.593082	-0.942275	-0.887092	-0.365125	-0.805896	-1.01981
F1RV28	FALSE	High	IsMasterProtein	Mitogen-activated protein kinase kinase 6	0	8.158	6	2	11	2	339	38.1	6.8	86	19.14	2	2	protein metabolism;other metabolic processes;stress response;developmental processes;signal transduction;other biological processes	cytosol;nucleus	enzyme regulator activity;kinase activity;other molecular function	Pf00069		ENSSSCG00000017254	MAP2K6	F1RV28; K7GRN3	Interleukin-1 signaling; activated TAK1 mediates p38 MAPK activation; NOD1/2 Signaling Pathway; Oxidative Stress Induced Senescence; PI5P Regulates TP53 Acetylation	5	0	50
A0A4X1VEW6	FALSE	High	IsMasterProtein	Muscle-restricted coiled-coil protein	0	7.764	7	2	11	2	362	41.3	8.82	0	16.27	2	2	other biological processes	plasma membrane;other membranes;cytosol;cytoskeleton		Pf15237		ENSSSCG00005005489; ENSSSCG00025064974; ENSSSCG00030061304; ENSSSCG00035077742; ENSSSCG00050050069; ENSSSCG00055001032; ENSSSCG00065057439; ENSSSCG00070023926	CAVIN4	A0A4X1VEW6		0	0	60	0.55812	1.16995	0.782835	0.858545	0.999036	1.16974	0.177513	1.00652		0.641621
A0A4X1VVF5	FALSE	High	IsMasterProtein	Protein S100	0	7.749	24	3	88	3	90	10.1	5.17	239	132.43	2	3		plasma membrane;other membranes;cytosol;nucleus;other cell component	cytoskeletal activity;other molecular function	Pf01023		ENSSSCG00005017442; ENSSSCG00015022077; ENSSSCG00035079907; ENSSSCG00045018100; ENSSSCG00065076468; ENSSSCG00070027985	S100A6	A0A4X1VVF5		0	0	90	1.07136	0.908566	1.0223	0.976013	1.12096	0.857612	2.16483	1.10502	1.04401	1.40288	0.686272	0.29917	0.021136	0.744303	0.399848	0.805908	0.63572	1.14966	0.712869	0.468351
A0A4X1TLK3	FALSE	High	IsMasterProtein	Uncharacterized protein	0	7.665	3	3	17	3	835	91.9	7.34	47	27.27	2	3				Pf00400, Pf03451		ENSSSCG00070009796	EML1	A0A4X1TLK3		0	0	60	1.25418	1.13438	0.948159	0.97233	1.12025	0.807218	0.0749106	1.23852	-1.12995	1.02638
A0A5G2QNV7	FALSE	High	IsMasterProtein	Isochorismatase domain containing 1	0	7.631	9	2	6	2	331	36.2	7.66	0	10	1	2				Pf00857		ENSSSCG00000014258	ISOC1	A0A5G2QNV7		0	0	50	-0.562236	-0.4025	-1.30098	-0.163168	-0.584917	0.501947	-0.931133	-0.202681		-0.219869	-0.0672134	-0.965768	-0.468606	-0.212801	-0.0160789	-0.431123	0.188193	-0.659466	0.39199	-0.178614
Q6IM77	FALSE	High	IsMasterProtein	Reticulon	0	7.604	12	3	20	3	205	22.2	9.66	36	23.01	2	3		other membranes;ER/Golgi		Pf02453			RTN2	Q6IM77		0	0	70	0.185451	-0.926443	0.264782	-1.17491	-0.211249	-0.956706	-0.212996	-1.13624	0.957701	-1.14285	-0.0641084	-0.0130754	-0.024616	-0.850081	-0.257963	-0.230152	-0.469421	-0.413432	-0.107093	-0.350042
A0A4X1SPR8	FALSE	High	IsMasterProtein	Uncharacterized protein	0	7.138	7	3	20	3	496	54.4	5.31	0	10.87	3	3		other cell component		Pf00627						0	0	70											1.25374	1.4561	0.79549	1.16733	1.12766	0.940253	1.16872	1.42493	1.03221	1.07799
F1SAD9	FALSE	High	IsMasterProtein	Protein disulfide-isomerase	0	6.836	3	2	18	2	646	72.9	5.15	51	19.22	2	2	other biological processes	non-structural extracellular;ER/Golgi;other cell component	other molecular function	Pf00085, Pf13848		ENSSSCG00000015453	PDIA4	F1SAD9		0	0	60	-0.814586	-0.770201	-0.584341	-0.824982	-0.633259	-0.524042	-0.274671	-0.80551	0.292683	-0.848158
A0A287ALC1	FALSE	High	IsMasterProtein	Uncharacterized protein	0	6.79	4	2	24	2	491	53.4	5.6	55	39.39	2	2	stress response;other biological processes	non-structural extracellular;other cell component	signal transduction activity or receptor binding;nucleic acid binding activity;other molecular function	Pf07654						0	0	90	-0.112879	0.219516	0.00288886	0.104888	0.0541806	-0.150263	-0.256736	0.00177078	2.1999	0.153792	0.0359983	-0.244126	-1.26366	-0.260195	-0.335724	0.105646	0.539835	-0.573019	-0.651762	-0.234389
A0A286ZID4	FALSE	High	IsMasterProtein	Heat shock protein beta-8	0	6.554	10	2	37	2	200	22.2	8.02	291	56.64	2	2	stress response	nucleus;other cell component	other molecular function	Pf00011		ENSSSCG00000009844	HSPB8	A0A286ZID4		0	0	90	0.387829	-0.519181	0.623994	-0.471319	0.485633	-0.264778	-0.00663947	-0.134165	1.27377	-0.738569	-0.324654	0.742825	0.769969	0.130166	0.283481	0.301445	-0.133438	0.30507	0.422812	-0.619229
A0A4X1SQT5	FALSE	High	IsMasterProtein	Geranylgeranyl transferase type-2 subunit alpha	0	6.445	3	2	29	2	540	61.5	6.05	210	32.22	1	2	protein metabolism;other metabolic processes	other cell component	other molecular function	Pf01239, Pf07711		ENSSSCG00025076807; ENSSSCG00035052101; ENSSSCG00070003166	RABGGTA	A0A4X1SQT5		0	0	90	-0.0719416	0.114608	0.814244	-0.581945	0.666851	-0.311541	-0.820969	-0.255048	3.13546	-0.547935	-0.404146	0.103378	-1.61098	-1.34685	-0.990441	-1.18075	-1.45576	-0.430684	-1.18686	-1.92368
A0A287BQ72	FALSE	High	IsMasterProtein	Transaldolase	0	6.425	5	2	15	2	392	43	8.62	0	19.56	1	2	other metabolic processes	other cell component	other molecular function	Pf00923		ENSSSCG00000012847	TALDO1	A0A287BQ72	Pentose phosphate pathway; Insulin effects increased synthesis of Xylulose-5-Phosphate	2	0	70	-0.463399	-0.782198	-0.32805	-0.464054	-0.187318	-0.284934	0.00202603	-0.419973	0.460085	-0.481332
A0A287A6P1	FALSE	High	IsMasterProtein	Actin-depolymerizing factor	0	6.292	4	2	22	2	780	85.6	6.47	40	20.59	2	2	cell organization and biogenesis;protein metabolism;other metabolic processes;stress response;transport;other biological processes	non-structural extracellular;plasma membrane;other membranes;cytosol;cytoskeleton;nucleus;other cell component	cytoskeletal activity;other molecular function	Pf00626		ENSSSCG00000037508	GSN	A0A287A6P1	Neutrophil degranulation; Caspase-mediated cleavage of cytoskeletal proteins	2	0	80	1.56105	0.726653	1.22698	0.442771	1.06223	1.05829	1.72995	0.648977	4.26027	0.561451	-0.527848	-0.213182	0.136471	-0.340863	0.0100635	-0.0060337	-0.0675883	0.413338	-0.316441	-0.125883
A0A5G2QN54	FALSE	High	IsMasterProtein	T-complex protein 1 subunit delta	0	6.118	5	2	56	2	509	54.8	7.83	431	72.49	1	2	other biological processes	cytosol	other molecular function	Pf00118		ENSSSCG00000008377	CCT4	A0A5G2QN54		0	0	90	-0.0356871	-0.251165	-0.0626933	-0.432598	-0.251967	-0.543066	0.201661	-0.479135	1.94764	-0.464594	-0.75793	0.138953	-0.374484	-0.591536	-0.430469	-0.447241	-1.14641	0.0279036	-0.635513	-1.26804
A0A287BQ02	FALSE	High	IsMasterProtein	Polyadenylate-binding protein	0	6.105	3	2	10	2	660	72.3	9.35	38	13	2	2	developmental processes;other biological processes	cytosol;nucleus;other cell component	nucleic acid binding activity	Pf00076, Pf00658	100515840	ENSSSCG00000003660	PABPC4	A0A287BQ02		0	0	50	-0.0143757	0.149112	0.382797	-0.117977	0.390417	0.417306	0.0147905	-0.248765	2.63092	-0.0270851	0.332525	1.01539	-0.127894	0.467161	0.590233	0.249619	-0.0393167	0.728476	0.134381	0.262341
A0A287B073	FALSE	High	IsMasterProtein	Voltage-dependent L-type calcium channel subunit alpha	0	5.865	1	2	22	2	1858	208.7	6.92	74	30.59	1	2	transport;other biological processes	plasma membrane;other membranes	transporter activity;other molecular function	Pf00520, Pf08763, Pf16905		ENSSSCG00000024784	CACNA1S	A0A287B073		0	0	70											-0.18577	0.246806	0.108597	0.347818	-0.0449891	-0.0484322	0.204128	0.0898648	0.0419144	-0.371059
A0A4X1TZM5	FALSE	High	IsMasterProtein	Coronin	0	5.836	5	2	14	2	470	52.6	6.07	64	16.72	2	2				Pf00400, Pf08953, Pf12894, Pf16300						0	0	50											-0.691263	-0.741998	0.423244	-0.610483	-0.411973	-0.668668	-0.790438	-1.19866	-0.597542	-0.710137
A0A286ZLL9	FALSE	High	IsMasterProtein	Synaptopodin	0	5.754	3	2	19	2	883	93.6	9.86	85	20.71	2	2	cell organization and biogenesis;other biological processes	plasma membrane;other membranes;cytosol;cytoskeleton;nucleus;other cell component	cytoskeletal activity			ENSSSCG00000038453	SYNPO	A0A286ZLL9		0	0	70	-0.858185	-0.623216	0.150028	-0.139189	-0.139028	-0.311694	0.0391878	-0.367068	3.92577	-0.569247	-0.633538	0.213981	-1.29261	-0.183226	-0.142487	-0.00936335	-0.880141	0.00647382	-0.366725	-0.684967
A0A4X1TGI0	FALSE	High	IsMasterProtein	Uncharacterized protein	0	5.478	17	2	8	2	129	14.6	8.88	35	15.27	1	2	cell organization and biogenesis;other biological processes	other cell component	other molecular function	Pf01920	100152995	ENSSSCG00015033537; ENSSSCG00065048853; ENSSSCG00070008555	PFDN6	A0A4X1TGI0; ssc:100152995		0	0	50	-0.0495241	-0.414129	-0.908548	-0.45967	-0.623574	-0.531507	-0.72185	-0.452773	-0.565483	-0.633333
A0A4X1SKB8	FALSE	High	IsMasterProtein	Dynein light chain	0	5.196	14	2	23	2	133	14.9	6.73	0	41.76	1	2	other biological processes	cytoskeleton;other cell component		Pf01221		ENSSSCG00065027453; ENSSSCG00070001643	DYNLL2	A0A4X1SKB8		0	0	80	-1.37608	-1.00236	-0.79919	-1.20757	-0.417183	-1.02481	-0.357579	-0.528725	-0.119776	-0.601169	0.259585	0.109264	0.0920127	0.44414	0.252669	0.0739846	0.501384	0.254511	0.133943	0.584804
P16960	FALSE	High	IsMasterProtein	Ryanodine receptor 1	0.002	4.866	0	2	11	2	5035	565	5.29	20	11.62	1	2	cell organization and biogenesis;transport;developmental processes;signal transduction;other biological processes	plasma membrane;other membranes;cytosol;cytoskeleton;ER/Golgi	transporter activity;other molecular function	Pf00520, Pf00622, Pf01365, Pf02026, Pf02815, Pf06459, Pf08454, Pf08709			RYR1	P16960		0	0	70	0.234261	-0.196274	-0.617038	-0.269202	-0.0461463	-0.501186	-0.75132	-0.984771	0.163915	-0.369716	-0.339811	0.0859016	-0.00353325	-0.259586	-0.285589	-0.196869	-0.347749	-0.278319	-0.128288	-0.484086
[truncated: 80 more columns]

## Sheet: Metabolomic_Data
Metabolomic_Sample_ID	inosine	galactose	glucose-6-phosphate	phosphoric acid	mannose-6-phosphate	creatinine	sorbose	myo-inositol	lactic acid	oxalic acid	glucose	glycine	ribose	urea	Octadecadienocic acid	pyroglutamic acid	fructose	glutamic acid	hypoxanthine	lysine	talose	hexadecanoic acid	methionine	isoleucine	glucosamine-6-phosphate	glycerol-3-phosphate	alanine	sarcosine	phenylalanine	serine	threonine	tyrosine	Adenosine-5-monophosphate	lumichrome	cholesterol	glyceric acid	nicotinamide	arabitol (sugar alcohol)	asparagine	valine	leucine	hypotaurine	ornathine	tryptophan	homoserine	2-hydroxyglutaric acid
9_7_2020-43-GC	2.10384	3.70508	0.79236	4.76806	-0.00088	3.43865	1.5582	1.04521	5.71212	1.92653	1.48388	2.19096	-0.15424	2.11359	-2.22507	2.32727	1.88603	-0.05656	-0.39054	-1.10838	1.12661	-1.57587	-0.99867	-0.21337	-1.87583	-1.81284	-0.40731	1.81542	0.01975	0.00088	-0.95905	0.32847	-2.35896	-2.07507	-0.3299	-2.61327	0.02519	-3.54446	0.77971	0.58525	1.56831	-2.01873	-3.32519	-1.53994	-2.58959	-3.09596
8_17_2020-8-GC	1.81395	2.76481	-1.12484	4.68572	-2.00413	3.53243	0.16996	1.49266	5.42404	1.9156	0.81934	2.64956	-0.1931	2.71936	-2.10038	2.92275	0.32451	0.45987	0.27332	-0.31496	-0.45228	-1.26389	-0.08722	-0.02892	-3.71201	-2.25749	0.02892	2.06361	0.55476	0.02938	-0.6701	1.07182	-2.67351	-1.99391	-1.31644	-2.48485	-0.17599	-3.04823	0.61361	0.75196	1.35909	-1.21725	-2.83117	-0.85727	-2.35835	-3.9062
9_7_2020-15-GC	2.01261	3.26621	-0.0085	4.55336	-0.87174	3.19082	0.57782	1.26321	5.19523	1.3711	1.03896	2.26659	0.0085	2.52018	-1.87697	2.9885	0.94032	0.27447	0.07204	-0.86708	0.16505	-1.37588	-0.56126	-0.66433	-2.74507	-2.43222	0.09072	1.68381	0.09426	-0.64617	-1.40862	0.3181	-3.22992	-1.88217	-0.83657	-2.33462	-0.22554	-3.14127	-0.17258	0.22811	0.72909	-1.53049	-3.07541	-1.39482	-2.71003	-4.27801
9_9_2020-8-GC	1.84744	3.1643	0.20397	4.61873	-0.05777	3.08049	0.9011	1.64198	5.26153	1.46504	0.86455	2.32257	-0.28559	2.14116	-5.59128	2.50791	1.21312	0.1182	-0.0843	-0.71346	0.282	-3.0833	-0.84871	-0.09414	-2.58605	-2.77295	0.28274	1.78472	0.04613	-0.04613	-0.87366	0.45166	-2.78099	-1.84531	-0.55121	-3.66563	-0.15538	-3.69041	0.24984	0.6146	1.44577	-2.00929	-3.17674	-1.47401	-2.51684	-3.37779
8_19_2020-23-GC	1.80031	2.61021	-0.0549	4.75718	-0.23591	3.31146	0.44412	1.2333	5.13381	1.52375	0.58679	2.35582	0.0549	2.24882	-5.51322	2.42367	0.68318	0.15406	0.21612	-0.4424	-0.06589	-3.17708	-0.56459	-0.1371	-2.78524	-3.27456	-0.45594	1.77834	0.22354	0.09345	-0.6792	0.6982	-3.28784	-2.4805	-1.23992	-3.54736	-0.42378	-3.40893	0.16658	0.73272	1.32016	-1.73747	-2.87048	-1.27363	-2.56472	-3.94361
9_2_2020-21-GC	1.91745	2.76298	0.04244	4.82946	-0.25168	3.34659	0.41614	0.6125	5.2802	1.52399	0.7879	2.15143	-0.19575	2.05476	-5.43019	2.29713	0.7179	0.34634	-0.10402	-0.25667	-0.18095	-3.41149	-0.57868	-0.04244	-2.68476	-2.9075	0.06497	1.80147	0.28894	0.15053	-0.73453	0.9813	-3.03996	-2.51752	-1.31639	-4.23084	-0.46168	-3.45364	0.23768	0.73524	1.49696	-1.83193	-2.53145	-1.28979	-2.74251	-4.41534
8_19_2020-46-GC	1.49021	2.76505	-1.05525	4.41412	-1.95642	3.22346	0.08995	2.18368	5.13832	1.75637	0.63339	2.50249	-0.33059	2.11287	-2.31599	2.70937	0.27201	0.12701	0.12264	-0.52789	-0.55506	-1.28998	-0.71288	0.07432	-3.81676	-1.60834	-0.07432	2.14134	0.12773	0.39846	-0.49683	0.74717	-3.00167	-1.50504	-1.55307	-2.305	-0.4767	-3.2456	0.19583	1.04449	1.81161	-1.44973	-2.85864	-0.95807	-2.3073	-3.51488
9_9_2020-19-GC	1.90212	2.79731	-0.42513	4.86886	-0.80531	3.28842	0.20235	1.70586	5.47552	1.71278	0.5637	2.26973	-0.0278	2.60379	-5.45997	2.37723	0.35567	0.21249	0.26852	-0.44864	-0.35691	-2.83622	-0.60689	0.0278	-3.12	-2.55804	-0.56962	1.87363	0.23414	0.18656	-0.81857	0.64772	-2.66601	-1.88211	-1.61951	-3.33411	-0.41478	-3.10573	0.54407	0.92878	1.4746	-1.72637	-3.22336	-1.46256	-2.43277	-3.82214
9_9_2020-33-GC	1.93334	3.12543	0.25201	4.56167	-0.11424	3.19157	0.99496	0.6208	5.26605	1.60417	0.9698	2.23842	-0.11521	2.43501	-5.63688	2.44296	1.30137	0.41504	-0.05804	-0.26869	0.56496	-3.07763	-0.32758	-0.42334	-2.49233	-2.66578	-0.18069	1.56357	0.3474	0.05804	-0.74832	1.11642	-2.20788	-2.33958	-1.47342	-3.87247	-0.45361	-3.31444	0.42665	0.25039	0.90928	-1.7027	-2.98112	-1.12109	-2.47479	-3.85089
8_30_2020-8-GC	1.05681	1.29808	-4.49583	4.32697	-4.80043	3.26159	-1.94755	1.04777	4.90653	1.47117	-0.3233	2.52764	-0.80128	2.11973	-2.80824	3.0107	-1.94279	1.10927	0.41595	0.37222	-2.88721	-1.92031	0.3614	0.34947	-7.13524	-2.1908	-0.14398	2.13038	0.80885	0.77849	0.01309	1.71613	-3.02301	-2.62701	-3.21776	-2.70024	-0.83482	-3.5151	0.13179	1.18697	1.77379	-1.63322	-2.31455	-0.01309	-2.80356	-3.8523
9_2_2020-33-GC	1.38392	1.77564	-4.20377	4.47878	-4.72036	2.97835	-1.0019	1.08123	5.12068	1.90322	0.04854	2.48377	-0.44567	2.31007	-2.37966	2.83338	-1.06752	0.91966	0.59109	0.04821	-1.91323	-1.50945	-0.04821	0.64527	-6.72976	-1.91135	0.12432	1.9923	0.67246	0.71573	-0.22557	1.33248	-2.82278	-2.23811	-2.95112	-2.08842	-0.92462	-3.12728	0.20789	1.32793	2.07439	-2.10745	-2.79859	-0.45835	-2.20829	-3.83969
9_2_2020-18-GC	1.99992	3.2208	-0.53225	4.35371	-1.38762	3.47594	1.04265	1.82082	5.24079	1.86579	1.0001	2.22018	0.00723	2.2718	-1.7572	2.58039	1.34572	0.40619	-0.04173	-0.51602	0.6392	-1.01087	-0.37474	-0.20786	-3.26968	-1.71666	0.15213	1.82735	0.36437	-0.00723	-0.6297	0.92592	-2.94558	-1.75215	-1.02409	-2.1297	-0.18589	-3.23975	0.28943	0.62605	1.30768	-1.90821	-3.02874	-0.9385	-2.37547	-4.33515
8_19_2020-74-GC	2.06367	3.32101	0.5464	4.50495	0.05976	3.09664	1.36419	0.9701	5.41054	1.46412	1.10259	1.92617	-0.1956	2.05721	-5.6036	2.26589	1.68267	-0.01597	-0.24602	-0.9516	0.89112	-3.2887	-0.76108	-0.56242	-2.18937	-2.75198	0.29847	1.63945	0.04259	-0.29786	-1.05739	0.57518	-2.33737	-2.37236	-0.72522	-3.8037	-0.38779	-3.4308	0.30079	0.01597	0.81057	-2.19135	-3.51196	-1.58502	-2.20993	-3.68856
8_30_2020-17-GC	1.83493	3.20307	0.06852	4.65037	-0.43621	3.14932	1.05316	1.44109	5.34918	1.64659	0.97932	2.4381	-0.30989	2.0743	-5.79267	2.57569	1.34781	0.28579	-0.24761	-0.5184	0.53345	-3.235	-0.52661	-0.05637	-2.66436	-2.80092	-0.61402	1.82505	0.19422	0.05637	-0.7695	0.87396	-2.35694	-1.67992	-1.57121	-3.74168	-0.44751	-3.24778	0.3529	0.64619	1.40353	-1.73648	-3.13127	-1.29934	-2.10008	-3.55772
8_30_2020-10-GC	2.15025	3.56996	0.54476	4.6138	-0.35999	3.37994	1.32484	0.74033	5.54011	2.07752	1.34561	2.23769	-0.22613	2.43904	-1.79678	2.77567	1.57771	0.04234	-0.54181	-0.56258	0.87487	-1.19949	-0.26283	-0.66753	-2.1141	-2.1791	0.15718	1.56043	0.22738	-0.33665	-0.91165	0.81664	-1.99293	-2.34773	0.36858	-2.50634	-0.04234	-4.0164	0.71919	-0.17857	0.51427	-1.93313	-2.90294	-1.01859	-2.18151	-4.02067
8_30_2020-50-GC	2.16529	2.58785	-1.99482	4.99852	-2.34911	3.64544	-0.18364	1.51083	5.70981	2.23633	0.37145	2.68005	-0.00161	2.62097	-5.27648	2.65764	-0.11575	0.07133	0.14636	-1.04982	-0.84138	-3.01219	-0.4812	0.06599	-4.57882	-1.90032	0.24702	1.94112	0.25401	0.31275	-0.60778	0.15886	-2.17078	-2.02314	-1.18885	-3.53184	0.00161	-3.39649	0.63256	0.55681	1.51336	-0.7252	-3.16892	-1.8526	-1.74397	-4.29387
9_7_2020-17-GC	1.87215	3.05411	-0.12159	4.81932	-0.56111	3.31762	0.55322	1.08283	5.40546	1.87351	0.84949	2.48438	-0.25352	2.94656	-5.46821	2.62298	0.80664	0.3796	-0.06293	-0.48059	-0.02161	-3.10155	-0.48071	0.2889	-2.90455	-2.44404	0.02161	2.12598	0.44806	0.60462	-0.3755	1.04057	-2.0908	-2.04183	-1.39186	-3.40285	-0.2762	-3.547	0.56423	1.12011	2.00978	-1.70558	-3.06708	-1.13276	-2.0149	-3.21517
9_9_2020-48-GC	1.44718	2.91629	-1.5411	4.6093	-2.01172	2.93406	0.00157	1.67496	5.22347	1.83907	0.88912	2.15595	-0.19863	2.35906	-5.74409	2.81496	0.24198	0.59436	0.42607	-0.24244	-0.45037	-3.10554	-0.40708	0.17613	-4.27436	-1.97211	0.46176	2.0944	0.45677	0.64119	-0.27894	1.16213	-2.27482	-1.66527	-1.56324	-3.76277	-1.64284	-3.65305	-0.00157	1.37026	1.98934	-1.81488	-2.44071	-0.86476	-2.63999	-3.53257
9_9_2020-36-GC	1.79901	3.54595	1.04629	4.29343	0.60521	3.12578	1.49645	1.1752	5.12958	1.22549	1.3228	2.40871	-0.28346	1.74843	-5.71271	2.57818	1.80663	0.06141	-0.32504	-0.55592	1.00465	-3.42596	-0.49564	-0.4931	-1.7755	-3.07953	-0.0706	1.61006	0.18717	-0.51602	-1.16066	0.94849	-2.41598	-1.91633	-0.06141	-4.12441	-0.2964	-3.73264	0.15583	0.11555	0.74616	-1.21628	-2.90004	-1.30849	-2.47566	-3.49423
9_2_2020-28-GC	2.09467	3.60398	0.63823	4.50923	0.25268	3.0748	1.57184	0.83884	5.37878	1.91073	1.35026	2.02043	0.01268	2.20247	-5.72518	2.33371	1.88683	-0.16175	-0.2762	-1.24042	1.07154	-3.20465	-0.70482	-0.33692	-2.13268	-3.05024	-0.406	1.51473	-0.01268	-0.62886	-1.20249	0.2187	-2.36057	-2.20565	0.08249	-3.36501	-0.21743	-3.69611	0.04625	0.04692	0.86312	-1.94597	-3.74146	-2.84007	-2.07913	-3.74657
8_30_2020-2-GC	2.13735	3.7423	0.79284	4.79658	0.36242	3.27024	1.65864	0.81613	5.42281	1.70983	1.48854	2.32671	0.02788	2.38211	-5.66555	2.6922	1.90837	0.09163	-0.25411	-0.73741	1.1782	-3.15184	-0.77494	-0.28939	-2.02278	-2.36853	-0.15189	1.60991	-0.02788	-0.09375	-0.98076	0.57785	-2.03313	-2.05932	-1.47791	-3.86285	-0.22294	-3.49137	0.51175	0.46265	1.19097	-2.1371	-3.53749	-1.86747	-1.8898	-3.42471
9_2_2020-49-GC	1.61934	2.82623	-1.9572	4.37704	-2.74345	3.35088	-0.08389	1.57713	5.32292	1.85701	0.83713	2.29959	-0.12801	2.01848	-2.36139	2.82196	0.02011	0.79055	0.36129	-0.02011	-0.61807	-1.58783	-0.16612	0.24588	-4.75329	-2.07964	0.18565	2.09843	0.529	0.7482	-0.14845	1.40775	-2.18462	-1.71106	-1.55863	-2.7217	-0.25935	-2.9747	0.4107	1.26541	1.92126	-2.29594	-2.45293	-0.63248	-2.24356	-4.45145
9_2_2020-25-GC	1.74671	3.01206	-0.72543	4.37942	-1.65306	2.76231	0.69394	1.33688	5.16507	1.79791	0.85946	2.13361	-0.34582	2.30315	-2.05358	2.95984	1.06708	0.41126	-0.06581	-0.52319	0.26114	-1.32352	-0.37873	0.06581	-3.4812	-2.74496	-0.11095	1.90135	0.27703	0.18993	-0.66241	1.02197	-2.1861	-1.93917	-1.75542	-2.7112	-0.67623	-3.3021	0.33464	0.75003	1.62701	-1.73786	-3.12267	-0.9767	-2.59982	-3.60036
8_19_2020-39-GC	1.51576	2.88154	-1.20266	4.56901	-2.13805	3.24071	0.01732	1.03954	5.10852	1.86235	0.80414	2.34405	-0.0339	2.05371	-2.40823	2.6639	0.16505	0.18011	0.13628	-0.47376	-0.49139	-1.6281	-0.332	0.01005	-4.04818	-2.55104	0.48342	1.73469	0.33174	-0.01005	-0.95985	1.06337	-2.34202	-2.51373	-1.23332	-2.42086	-0.26433	-3.09616	0.24257	0.85968	1.5771	-1.50578	-2.63223	-0.66063	-2.08059	-3.75182
8_30_2020-3-GC	2.08598	3.83762	1.69802	4.83252	1.32785	3.41903	2.04288	1.28613	5.54348	2.24048	1.60369	2.37172	-0.09914	2.18128	-5.55754	2.67495	2.323	0.08104	-0.13367	-0.61695	1.58342	-3.19091	-0.70283	-0.133	-1.07653	-3.31945	-0.66371	1.84309	-0.08104	0.2931	-0.58257	0.40731	-2.14109	-1.8751	-0.44098	-3.45345	-0.12031	-3.95937	0.39068	0.73768	1.43025	-1.51323	-3.14025	-2.38388	-1.89696	-3.14871
8_19_2020-16-GC	2.0263	3.68716	0.52046	4.56931	-0.3315	2.79734	1.36364	1.45416	5.33889	2.00106	1.43413	2.22269	-0.05318	2.39793	-1.84687	2.83468	1.71274	0.06872	-0.24584	-0.64027	0.98617	-1.11965	-0.43914	-0.14294	-2.28942	-2.26639	-0.05545	1.76438	0.05318	0.19368	-0.70019	0.68793	-2.04438	-1.86658	-0.79414	-2.27169	-0.2228	-3.65362	0.46864	0.63488	1.46162	-1.74232	-2.94468	-1.62506	-1.83442	-4.37589
9_9_2020-69-GC	1.91757	3.18286	0.08038	4.63025	-0.2336	3.21726	0.82204	1.26674	5.32362	1.74757	0.87553	2.12552	-0.0842	2.71476	-5.53417	2.78461	1.09785	-0.08038	-0.29196	-0.56727	0.26791	-3.14389	-0.66779	-0.19046	-2.68046	-2.43541	0.19209	1.83005	0.10778	-0.23354	-1.01424	0.84339	-2.25986	-1.63299	0.22636	-4.01458	-0.112	-4.41978	0.38895	0.62781	1.39231	-1.78791	-2.80835	-1.41546	-2.40481	-3.99832
8_17_2020-44-GC	1.86025	3.29963	0.07032	4.61104	-0.47766	3.29048	0.84419	1.17354	5.38087	1.72876	1.03737	2.22027	-0.18399	2.41114	-5.50707	2.5277	1.06613	0.19455	-0.07032	-0.5299	0.33256	-3.22367	-0.50814	-0.07336	-2.67616	-2.50979	-0.30638	1.80347	0.26548	0.23833	-0.65803	1.01357	-2.28943	-2.19379	-0.72726	-3.77327	-0.14888	-3.60234	0.39609	0.68203	1.49093	-1.61343	-2.75389	-0.96095	-2.24114	-3.88631
9_2_2020-27-GC	1.80617	3.10594	-0.23526	4.52205	-1.26343	3.02697	0.6609	0.92619	5.23463	1.81863	0.79069	2.11867	-0.09251	2.37835	-1.81064	2.84487	0.91312	0.24281	0.13937	-0.53257	0.1994	-1.29852	-0.57713	-0.24294	-3.0602	-3.25538	-0.95466	1.91989	0.09251	0.30493	-0.56054	0.96146	-2.17698	-2.50909	-0.97399	-2.60023	-0.55659	-3.46169	0.33211	0.59231	1.43214	-1.5265	-2.70839	-1.1239	-2.35078	-5.26166
8_17_2020-37-GC	1.48947	3.03767	-0.95975	4.23889	-1.92721	2.95791	0.51771	1.21488	5.09651	1.80023	0.83999	2.1383	-0.49896	2.03322	-2.06409	2.99037	0.83801	0.30542	-0.26152	-0.32231	0.02356	-1.42635	-0.6574	-0.02356	-3.72949	-2.50802	0.02842	2.03266	0.0778	0.53413	-0.34579	1.09738	-2.40667	-2.11357	-0.9431	-2.72209	-0.54619	-3.55536	0.09544	0.95342	1.86209	-2.23092	-2.76266	-1.03578	-2.55909	-4.62679
8_30_2020-4-GC	1.5764	3.11807	0.61034	4.52589	0.42894	3.10113	0.9453	1.51329	5.18828	1.72967	0.83665	2.01896	-0.33698	2.2911	-5.85171	3.04021	1.14519	0.0986	-0.47068	-0.44701	0.37646	-3.73677	-0.50487	-0.05373	-2.18014	-3.29285	-0.21938	1.98665	-0.03915	0.27593	-0.45177	0.8102	-2.38446	-1.73138	-1.0719	-4.4389	-0.49294	-4.10347	0.03915	1.02781	1.65929	-1.84804	-2.90133	-1.60205	-2.34738	-3.61069
9_7_2020-3-GC	1.92264	3.07822	-1.06113	4.84416	-1.51273	3.42688	0.3127	1.36281	5.67251	1.98014	0.78879	2.53104	0.02682	2.49606	-5.55839	2.99041	0.4795	0.10288	0.16924	-0.66875	-0.22635	-3.0996	-0.57146	-0.47826	-3.83841	-2.39697	0.60917	1.79887	0.07412	-0.02682	-0.58386	0.62718	-1.94574	-2.06915	-1.11495	-3.84859	-0.06931	-3.42427	0.78006	0.32242	0.66237	-1.48248	-3.16577	-1.43734	-2.19125	-3.9698
8_19_2020-18-GC	1.46005	2.64742	-1.98919	4.7852	-2.74741	3.51625	-0.49903	1.16931	5.4069	2.14824	0.73989	2.46338	0.01304	2.16933	-2.58583	3.06548	-0.41102	0.61134	0.38421	-0.01304	-1.30932	-1.50311	0.02372	0.24067	-4.79011	-2.36597	-0.21504	1.90144	0.70038	0.70129	-0.24739	1.54613	-2.00403	-2.15068	-1.73496	-2.16719	-0.3125	-3.31307	0.74286	0.80148	1.86071	-1.4159	-2.33114	-0.37724	-1.94312	-3.12972
8_19_2020-60-GC	1.77364	2.54091	-1.60207	4.55461	-2.46828	3.08541	-0.18436	1.09517	5.25134	1.9134	0.68199	2.50495	-0.38617	2.48451	-2.31478	2.92111	0.00556	0.5247	0.17033	-0.00556	-0.84471	-1.32464	-0.21157	0.32261	-4.3484	-1.59413	0.08496	2.20378	0.65291	0.56846	-0.33276	1.54814	-2.01245	-2.12877	-1.89933	-2.34989	-0.34103	-3.24516	0.4839	1.20957	2.03239	-1.65929	-2.01784	-0.44334	-2.22982	-3.87866
9_9_2020-35-GC	1.70783	2.61981	-1.66734	4.9285	-2.46975	3.7	-0.29274	1.76507	5.67385	2.37349	0.57652	2.71004	-0.06304	3.24306	-2.18305	2.86795	-0.32385	0.25505	0.53226	-0.21059	-1.08036	-1.20857	-0.23272	0.20506	-4.31713	-1.42968	0.65902	2.33263	0.44462	0.46689	-0.37464	1.06313	-1.80771	-1.58582	-1.5204	-1.95305	0.06304	-3.36139	0.96335	0.89531	1.65906	-1.18779	-2.56734	-0.81958	-1.58607	-3.04333
9_7_2020-12-GC	2.14797	3.53243	0.34321	4.70514	-0.57194	3.56331	1.05526	1.30969	5.69617	2.46359	1.22813	2.2766	-0.13021	2.40948	-1.80162	2.56602	1.28977	-0.04941	-0.21356	-0.71028	0.41165	-0.95432	-0.58955	-0.09339	-2.41806	-1.9418	-0.4337	2.09351	0.0713	0.22211	-0.51168	0.81614	-1.90579	-1.81229	-0.09235	-2.06212	0.04941	-3.73907	0.81436	0.69594	1.62353	-1.60744	-2.97532	-1.25014	-1.92113	-3.09604
8_17_2020-2-GC	2.0199	3.54786	0.78828	4.82008	0.34302	3.55201	1.44913	0.94049	5.5548	1.91138	1.23817	2.33808	0.02817	2.31261	-5.50417	2.65189	1.77882	-0.02993	-0.08216	-0.84489	1.0074	-2.87921	-0.47665	-0.36047	-2.00864	-3.06989	-0.68629	1.66276	0.066	-0.27428	-1.0083	0.73379	-2.21971	-2.1915	-0.02817	-3.47798	-0.11079	-3.35288	0.61698	0.30474	0.98436	-2.12389	-3.11088	-1.62663	-2.02017	-4.38493
9_2_2020-32-GC	1.91453	2.85071	-1.82178	5.08761	-2.54179	3.58763	-0.06104	1.79026	5.80626	2.51243	0.62012	2.58402	0.00816	3.00481	-2.1664	3.14937	0.03875	0.02711	0.42152	-0.43866	-0.69325	-1.32392	-0.58734	0.00752	-4.59127	-2.4828	-0.00752	2.22367	0.093	0.38819	-0.456	0.84894	-1.76392	-1.93643	-1.38218	-2.37053	-0.07815	-2.9506	0.82593	0.96278	1.66335	-1.84849	-2.7561	-1.22089	-1.7293	-3.33907
8_17_2020-6-GC	2.03482	2.84013	-2.37124	5.016	-2.71431	3.58262	-0.45082	1.11806	5.55395	1.94305	0.84143	2.72127	0.05552	2.64433	-5.44638	3.10909	-0.35347	0.47465	0.37389	-0.05552	-1.03229	-3.10231	-0.1139	0.18166	-5.01544	-2.62243	0.08672	2.20142	0.56991	0.45328	-0.32933	1.41207	-2.13271	-2.18286	-1.70398	-3.68	-0.38109	-2.95072	0.72268	1.07826	1.72221	-2.10112	-2.51509	-0.91865	-1.96455	-3.89298
8_17_2020-3-GC	1.79781	2.75322	-2.57914	4.74437	-3.31475	3.35771	-0.29129	0.97294	5.37323	2.09886	0.82343	2.61485	-0.09097	2.49095	-2.63998	2.86199	-0.07225	0.56211	0.3238	0.07225	-0.82494	-1.41454	-0.08232	0.19446	-5.27678	-2.28512	0.64495	2.08314	0.60746	0.44632	-0.35345	1.57452	-1.91084	-2.15312	-1.51644	-2.07003	-0.27485	-3.25236	0.71748	0.98979	1.47687	-1.54526	-2.34084	-0.34494	-2.0302	-4.42612
8_17_2020-7-GC	1.74922	2.7718	-1.50963	4.76406	-2.27774	3.39895	0.03364	1.05194	5.38496	2.03733	0.62163	2.32949	-0.23448	2.26287	-2.27009	2.93329	0.05582	0.3366	0.08023	-0.42396	-0.70652	-1.48011	-0.2715	0.08588	-4.27193	-2.22313	-0.03364	1.92655	0.30508	0.47632	-0.3938	0.99288	-2.20266	-2.11398	-1.51553	-2.15616	-0.35028	-3.62451	0.43026	0.79172	1.70761	-1.85233	-2.99711	-0.99035	-2.11264	-3.84086
8_17_2020-13-GC	-2.35935	5.64487	2.24385	7.1808	1.72775	3.41678	3.56554	3.5613	7.93684	2.84692	3.30948	3.20746	2.27456	1.53475	-2.15446	3.51593	3.72261	-2.60411	-2.47832	-1.515	3.00752	-0.06983	-2.6658	0.84606	-0.54214	-0.22938	-0.70396	1.0657	-2.38875	-1.34187	-2.05144	0.07549	-0.23698	0.01099	0.96474	-1.05592	-0.11434	-0.95308	2.28998	0.98744	-0.01099	-1.83265	-4.46922	-2.68635	-2.94189	-2.46745
8_17_2020-17-GC	1.9229	3.13727	1.01729	4.77523	0.57775	3.18561	1.04272	0.99769	5.20694	1.54818	0.87066	2.00826	-0.23039	2.05489	-5.47826	2.30115	1.29816	0.07434	-0.55703	-0.49286	0.63097	-3.67372	-0.49219	-0.66335	-1.72812	-3.06372	0.0531	1.19979	0.16223	-0.64362	-1.27612	1.05002	-2.5332	-2.41084	-0.71075	-4.19713	-0.37773	-3.83883	0.22017	-0.0531	0.47117	-2.21622	-2.75673	-1.21268	-2.88392	-4.25915
8_19_2020-22-GC	1.73961	3.0118	-0.34008	4.84782	-0.62735	3.32746	0.91554	1.31213	5.53042	2.02655	0.74785	2.33787	0.11351	2.40976	-5.41344	2.67681	1.07867	-0.02171	0.10595	-0.40014	0.27708	-3.05916	-0.61338	-0.11434	-3.10059	-2.61941	-0.2091	2.01308	0.02171	0.39796	-0.44822	0.91315	-2.0828	-1.97467	-1.21538	-3.68769	-0.31194	-3.3645	0.60505	0.8147	1.55356	-1.79688	-2.55294	-1.41476	-1.93071	-4.66449
8_17_2020-1-GC	2.1128	3.83492	1.56282	4.6617	1.20578	3.32323	1.80244	1.12903	5.31181	1.92728	1.59845	2.15031	0.00282	2.09134	-5.01558	2.67514	2.07007	-0.00282	-0.36941	-0.38525	1.29893	-2.90153	-0.59645	-0.35432	-1.24255	-2.78312	-0.73883	1.57461	-0.01796	0.01423	-0.77646	0.71515	-2.38002	-1.85703	-0.04358	-3.52837	-0.09171	-4.20523	0.23668	0.26723	1.19749	-2.17971	-3.11618	-1.91362	-2.02297	-3.93843
9_2_2020-30-GC	1.87738	3.30562	0.48792	4.46163	-0.04093	3.07707	1.19905	1.47347	5.25999	1.74207	1.00799	2.03469	-0.12555	2.2286	-5.49091	2.66536	1.44017	0.16006	-0.29488	-0.42248	0.68964	-2.69521	-0.67405	-0.36926	-2.29207	-2.77295	-0.53938	1.55486	0.04093	0.09484	-0.77364	0.83209	-2.34311	-2.10602	-0.8521	-3.08126	-0.47989	-3.30545	0.24008	0.48998	1.06655	-1.96036	-2.77056	-1.49395	-2.51678	-2.98619
9_2_2020-20-GC	1.58523	2.74011	-0.35557	4.28243	-0.66415	2.97049	0.73998	1.22486	5.04143	1.53902	0.75752	2.36613	-0.51719	1.70108	-5.40445	2.79034	1.0236	0.4969	-0.26278	-0.09542	0.20636	-2.95387	-0.30056	0.10581	-3.14069	-2.62286	-0.1349	1.72923	0.25182	0.44781	-0.44075	1.3707	-2.67508	-1.95714	-1.7956	-3.48083	-0.82865	-3.87731	0.09542	0.92129	1.72847	-2.30531	-3.12871	-0.86581	-2.42116	-3.58751
9_7_2020-40-GC	2.00819	3.11594	0.20713	5.21352	-0.01085	3.53035	0.37412	1.52689	5.84738	2.14205	0.80033	2.51686	-0.11094	2.47061	-5.25058	2.88299	0.49959	0.01085	-0.10547	-0.10679	-0.20626	-2.84861	-0.39799	0.10672	-2.54045	-2.38338	-0.77922	2.2479	0.20394	0.44695	-0.36335	0.99646	-1.90278	-1.72666	-0.71545	-3.38176	-0.0247	-3.3914	0.90196	1.00945	1.58018	-1.03199	-2.53761	-1.15854	-1.8576	-3.43982
8_30_2020-22-GC	2.23563	4.35216	0.99167	4.89439	0.11997	3.89527	1.99645	1.42223	6.08151	2.57815	2.05528	2.48804	-0.12903	2.49069	-1.48215	2.90464	2.32869	-0.1648	-0.16435	-0.92599	1.5102	-0.63037	-0.76982	-0.16165	-1.82512	-2.08563	-0.0459	1.9597	-0.08044	-0.16205	-0.90105	0.61302	-1.60543	-1.44788	0.10975	-1.74398	0.0459	-4.08922	1.09725	0.30601	1.15897	-1.16226	-3.40875	-1.54493	-1.64654	-3.59967
9_2_2020-57-GC	1.99899	3.22009	-0.32912	4.54056	-1.29504	3.40831	1.03507	1.31518	5.48255	2.04728	0.93597	2.51991	-0.13375	2.09518	-2.39809	2.77723	1.31844	0.15562	0.1518	-0.72586	0.45375	-1.56837	-0.85133	-0.24806	-3.1001	-2.88555	0.05061	1.89259	-0.05061	0.21905	-0.56986	0.78728	-2.10414	-1.90042	-1.17613	-2.85437	-0.22265	-3.35418	0.65546	0.66726	1.39228	-1.50883	-2.77685	-1.1725	-2.3098	-3.62164
9_2_2020-31-GC	1.73291	2.44435	-2.15895	4.32471	-3.0274	3.34022	-0.13561	0.94213	5.21873	1.88992	0.46046	2.14385	0.03471	2.41623	-2.42699	3.05181	0.00417	0.21176	0.53374	-0.38346	-0.67694	-1.59527	-0.50392	-0.00417	-4.82638	-2.1924	0.11707	1.7752	0.1961	0.43256	-0.35922	1.04248	-2.32983	-2.23128	-2.09275	-2.38228	-0.50477	-3.09205	0.41738	0.88036	1.61693	-1.71686	-2.62997	-0.89655	-2.21312	-4.00737
9_2_2020-13-GC	2.37996	3.65064	0.49106	4.87918	-0.02165	3.57742	1.60345	0.92714	5.80393	1.89948	1.33849	2.29597	0.15795	2.82694	-5.48605	2.66692	1.9277	0.18253	0.02165	-0.68725	1.14286	-2.98483	-0.55482	-0.56409	-2.35205	-2.98588	-0.86879	1.49356	0.1953	-0.73063	-1.20105	0.82367	-2.50021	-2.13889	-0.89514	-3.80569	-0.10408	-3.06525	0.66433	-0.14823	0.24681	-1.34337	-3.25007	-1.58894	-2.36923	-2.88958
9_9_2020-45-GC	2.08739	3.94401	0.88196	4.88142	-0.03559	3.58604	2.00042	1.54995	5.78724	2.42232	1.65211	2.4429	0.03872	2.28054	-1.71789	2.49474	2.35439	-0.13423	-0.05501	-0.62622	1.61921	-0.67449	-0.42656	-0.17269	-1.88537	-2.68816	0.23493	1.76063	0.03559	-0.46042	-1.11874	0.75095	-2.54683	-1.61491	-1.30301	-1.81357	-0.0807	-3.40468	0.69811	0.51294	1.01506	-1.84127	-3.10403	-1.35073	-2.16229	-4.89289
8_17_2020-5-GC	1.56514	2.31221	-3.5187	5.17316	-3.77731	3.52499	-0.78519	2.1351	5.48398	1.77763	0.05687	2.71078	-0.05687	2.63696	-5.02064	2.9092	-0.79009	0.7023	0.94211	0.29268	-1.41546	-2.11171	-0.18227	0.42882	-6.06364	-2.31548	0.58174	2.21166	0.5409	0.59213	-0.13933	1.437	-2.45769	-1.71425	-1.94445	-2.4393	-0.27167	-2.92811	0.6155	1.18414	1.89424	-1.34697	-2.35659	-0.85528	-2.02691	-3.82488
8_19_2020-95-GC	1.71154	3.5327	-0.03152	4.60132	-1.12418	2.94795	0.97706	0.95616	5.37153	1.77001	1.23891	2.19977	0.03551	2.29005	-1.50943	2.69212	1.17628	0.00579	-0.33831	-0.60079	0.43661	-0.70336	-0.33179	-0.00579	-2.74658	-2.07951	-0.7647	1.83208	0.20145	0.13824	-0.64098	1.00088	-2.73283	-2.12797	-0.75614	-2.00852	-0.13301	-3.38813	0.46011	0.84654	1.62438	-2.12216	-2.63773	-1.23681	-2.19477	-5.00938
8_17_2020-9-GC	1.61078	3.3134	0.06871	4.5577	-0.90853	3.64792	1.04603	1.05265	5.38969	1.82605	1.04145	2.17316	-0.0341	2.1125	-2.00913	3.05564	1.25697	0.25573	0.0341	-0.29607	0.54738	-1.21749	-0.37538	-0.2991	-2.66863	-2.38022	-0.37586	1.66389	0.37351	-0.35309	-1.14087	1.44563	-2.83791	-2.16298	-1.14085	-2.26566	-0.21244	-3.16577	0.55503	0.41784	1.05779	-1.79803	-2.52062	-0.60794	-2.60268	-4.00902
8_17_2020-10-GC	1.66821	3.20917	-0.36282	4.76962	-1.30383	3.75869	0.97324	1.33315	5.41594	1.86034	0.91445	2.38417	-0.16115	2.38861	-2.35758	2.83365	1.14669	0.0644	-0.0461	-0.61716	0.37469	-1.32714	-0.57042	-0.22605	-3.1817	-1.83149	0.09926	1.82197	0.09446	0.0461	-0.737	0.90736	-2.85341	-2.29474	-1.41426	-2.30996	-0.27201	-3.36848	0.43786	0.40533	1.32136	-1.5777	-2.82084	-1.32377	-2.174	-3.70975
9_7_2020-9-GC	2.07097	3.57207	1.02022	4.80202	0.6368	3.66804	1.44984	1.12701	5.4904	1.86503	1.30882	2.24984	-0.07695	2.40195	-5.531	2.64463	1.67239	0.01617	-0.31735	-0.76366	0.94116	-3.20059	-0.56748	-0.26074	-1.76832	-2.0673	-0.01617	1.72589	0.10715	-0.32387	-1.05988	0.86163	-2.57011	-1.97409	-0.02276	-3.6691	-0.10084	-3.78471	0.49691	0.23017	1.07294	-1.67965	-3.28433	-1.65453	-2.32073	-3.61262
8_17_2020-25-GC	1.83456	2.85965	-1.65937	4.87541	-2.543	3.74459	-0.11502	1.27385	5.52514	2.04312	0.84555	2.67715	-0.07742	2.39766	-2.18037	2.9629	0.05427	0.59839	0.40109	-0.05427	-0.69061	-1.48815	-0.21626	0.25576	-4.37087	-1.91463	0.48558	2.03591	0.44656	0.61095	-0.1982	1.3625	-2.49094	-1.91859	-1.58537	-2.40462	-0.11007	-2.85147	0.64716	0.99167	1.86993	-1.24654	-2.51277	-0.8746	-2.11432	-3.70637
9_7_2020-11-GC	2.52081	3.78037	1.35792	5.08716	1.0502	3.86308	1.76641	1.80404	6.02688	2.1993	1.48619	2.36894	-0.10113	3.00829	-5.37502	2.87828	2.05593	-0.09404	-0.01904	-0.91384	1.34305	-2.84288	-0.70619	-0.54637	-1.39152	-2.02095	0.35652	1.69853	-0.06227	-0.67653	-1.30307	0.28042	-1.90116	-1.38781	0.10104	-3.47965	-0.20666	-3.40753	0.95171	0.01904	0.58838	-1.15761	-3.4698	-2.52979	-2.00321	-3.34817
8_30_2020-38-GC	2.19541	3.77868	0.41687	4.72648	-0.6256	3.42508	1.80627	1.53876	5.68594	2.13611	1.49799	2.62581	-0.23795	1.92386	-1.63242	2.52223	2.12981	0.08765	-0.23148	-0.85654	1.32172	-0.94758	-0.62885	-0.03275	-2.34183	-2.7883	-0.19803	1.85797	0.03275	0.23141	-0.51164	0.49423	-2.63096	-1.57122	-1.17247	-2.11529	-0.36846	-3.44547	0.56172	0.59209	1.59203	-1.52267	-3.3419	-1.79505	-2.19049	-3.53583
8_30_2020-5-GC	2.06165	2.92255	-2.11867	5.46555	-2.30779	3.90038	-0.22476	2.14551	5.93372	2.47631	0.59557	2.813	0.11555	2.94772	-4.73951	3.02476	-0.18518	0.43462	0.541	-0.49722	-0.95889	-2.19436	-0.31452	-0.00209	-4.73144	-1.85049	1.56242	2.15263	0.28007	0.49998	-0.292	0.59584	-2.22706	-1.40954	-1.46288	-2.71951	0.00209	-3.06175	0.83094	0.72437	1.47308	-1.07462	-2.61886	-1.71115	-1.79709	-3.36197
8_17_2020-29-GC	2.01155	3.37211	-0.02067	4.49775	-1.05201	3.39303	1.11906	1.12536	5.48088	1.98957	1.11761	2.29299	-0.22455	2.21855	-2.15708	2.64973	1.42313	0.22249	0.04867	-0.19016	0.69502	-1.49985	-0.43525	-0.16992	-2.83205	-1.703	-0.15414	1.70185	0.39209	0.02067	-0.67823	1.36646	-2.64372	-2.23332	-1.18577	-2.44041	-0.26261	-2.9869	0.46335	0.56119	1.49978	-1.6107	-2.50928	-0.59469	-2.49591	-4.50423
9_7_2020-24-GC	2.09988	3.64808	1.46946	4.98947	1.02886	3.75154	1.43192	1.31694	5.73486	1.77446	1.33849	2.39099	-0.04464	1.90132	-5.46662	2.50418	1.61043	-0.08076	-0.44587	-0.69385	0.86523	-3.19898	-0.55115	-0.35178	-1.33083	-3.32561	0.04464	1.86527	-0.06602	-0.17606	-0.9595	0.66678	-2.45678	-1.90848	0.32243	-3.96928	-0.16933	-3.90106	0.60028	0.27543	1.00566	-1.83711	-2.61164	-1.76168	-2.08882	-4.1353
8_30_2020-59-GC	2.24589	3.87821	0.64529	4.65238	-0.2771	3.40214	1.868	1.04882	5.69736	2.14482	1.58822	2.26963	0.02668	2.18734	-1.64242	2.68274	2.1869	-0.03326	-0.18368	-0.6706	1.39673	-0.94843	-0.69339	-0.09685	-2.0935	-2.71075	-0.40017	2.10079	0.0283	0.1208	-0.61502	0.79928	-2.4667	-2.03202	-0.20538	-2.16232	-0.02668	-3.36264	0.67594	0.76573	1.59437	-1.11813	-2.82269	-1.5575	-2.31494	-4.30769
9_9_2020-23-GC	2.01718	2.99904	-0.10155	4.88266	-0.66018	3.6843	0.48564	1.22981	5.5012	1.82776	0.88953	2.44669	0.00664	2.53084	-5.44355	2.75475	0.62658	0.47934	-0.08572	-0.07442	-0.17429	-3.27911	-0.36325	-0.00664	-2.80346	-2.41754	0.15267	2.08742	0.36183	0.21847	-0.56562	1.38806	-2.36748	-2.02816	-1.57812	-3.84055	-0.21591	-3.18923	0.74308	0.95009	1.37878	-2.24761	-2.3259	-1.02335	-2.23092	-4.05317
8_17_2020-14-GC	1.84416	3.46944	0.32903	4.57232	-0.67026	3.61539	1.41381	0.76054	5.40899	1.81165	1.23878	2.07741	-0.17587	2.02277	-2.13209	2.39821	1.68926	0.36859	-0.15014	-0.34058	0.94819	-1.30312	-0.64669	-0.13621	-2.48269	-2.50891	-0.21178	1.70077	0.13621	0.37138	-0.47645	1.03278	-2.66742	-2.41185	-1.46988	-2.48897	-0.42313	-3.30007	0.61246	0.6978	1.59842	-2.0517	-2.73621	-1.26683	-2.72007	-4.34993
9_2_2020-55-GC	2.10833	3.45742	0.19149	4.97795	-0.75245	3.40162	1.28301	0.88202	5.8671	2.40941	1.15863	2.52535	-0.01134	1.94411	-1.64654	2.50424	1.49354	-0.33194	-0.15603	-0.81351	0.7308	-0.71506	-0.46595	-0.00088	-2.53002	-1.76852	0.01898	2.12142	-0.01548	0.43923	-0.36358	0.84407	-2.11285	-2.42059	-0.76686	-1.58931	0.00088	-3.58137	0.81726	0.74593	1.83796	-1.49631	-3.15576	-1.51359	-1.83912	-4.14528
9_7_2020-20-GC	1.94626	4.03336	1.52719	4.64667	1.02381	3.33758	1.99426	0.6715	5.6987	1.88864	1.81081	2.13052	0.00549	1.93186	-5.62356	2.18384	2.36016	-0.68686	-0.69733	-1.18647	1.54926	-3.42696	-1.09668	-0.52404	-1.27746	-2.47869	-0.00549	1.79019	-0.40368	-0.39498	-1.22009	0.37254	-2.60722	-1.76256	0.23068	-4.02242	-0.02698	-3.94372	0.47781	0.14708	1.15296	-2.20479	-3.74654	-2.21176	-2.21132	-3.86167
9_7_2020-18-GC	2.18111	3.57932	0.02424	4.99811	-0.99213	3.62404	1.20531	1.7204	5.84015	2.42267	1.2516	2.37647	0.01401	1.95533	-1.82359	2.83511	1.34646	0.14126	-0.17411	-0.74573	0.5802	-1.11727	-0.63957	-0.14094	-2.71514	-1.59963	-0.0681	2.18701	-0.01401	0.31812	-0.62817	0.83059	-2.1372	-1.29374	-0.05218	-2.12581	-0.06159	-3.01065	0.92248	0.74963	1.66905	-2.10322	-3.12682	-1.35808	-1.97698	-4.38281
9_7_2020-7-GC	2.3972	4.09635	0.64046	4.9834	-0.21864	3.7796	2.03114	1.36301	6.0933	2.62048	1.77409	2.57519	0.10096	2.65264	-1.54554	2.56582	2.27951	-0.20964	-0.18239	-1.04901	1.59325	-0.72748	-0.83378	-0.36076	-2.12859	-2.31929	0.88549	2.0802	-0.10096	-0.11576	-0.82103	0.49486	-2.21944	-1.70618	-0.29651	-2.07071	0.14117	-3.47853	1.05331	0.42331	0.99409	-1.77022	-3.26129	-1.55027	-2.01255	-3.47178
8_30_2020-23-GC	1.99048	3.35171	0.54743	4.60177	0.13078	3.55643	1.25326	0.85383	5.44675	1.72548	1.07216	2.31801	-0.11056	2.30862	-4.69166	2.53692	1.43089	0.02906	-0.05569	-0.90283	0.57726	-2.58726	-0.77031	-0.30836	-2.28024	-2.30023	-0.07689	1.74576	-0.08526	0.0509	-0.61708	0.67524	-2.47935	-2.16708	-0.54793	-3.38281	-0.02906	-3.54161	0.53089	0.33058	1.33621	-1.75438	-3.23583	-1.92609	-1.95597	-3.49181
9_2_2020-7-GC	1.81303	3.45802	0.88177	4.95073	0.41453	3.33521	1.46896	1.59762	5.51249	1.90175	1.19894	2.19738	-0.00077	2.24564	-4.9397	2.71196	1.66463	0.00077	-0.46258	-1.16353	0.94837	-2.61128	-0.65555	-0.56328	-1.85635	-2.29509	0.11784	1.50156	-0.22705	0.21596	-0.6658	-0.08832	-2.67369	-1.61941	-1.5614	-3.1315	-0.33743	-3.33824	0.31714	0.00435	0.66051	-2.08096	-3.6292	-3.01958	-2.08254	-4.37149
8_30_2020-1-GC	2.35936	3.69949	0.69196	4.83073	0.27826	2.84193	1.68759	0.74326	5.62104	1.74993	1.46669	2.25821	0.02558	2.26522	-5.59019	2.48891	2.06861	-0.02558	-0.19061	-0.70055	1.26794	-3.22924	-0.49733	-0.26874	-2.09602	-2.66736	-0.03585	1.59699	0.17381	-0.32192	-0.92956	0.98477	-2.46281	-2.20986	-0.96417	-3.83751	-0.04466	-3.3814	0.5112	0.47957	1.04689	-1.93331	-3.04553	-1.40664	-2.47062	-4.36982
9_9_2020-14-GC	1.74814	2.85746	-1.59909	4.69791	-1.98018	3.45633	0.08765	1.11466	5.46571	1.7122	0.67256	2.43693	0.12386	2.50797	-5.3067	2.60618	0.2653	0.38845	0.28606	-0.45298	-0.51779	-3.21927	-0.75499	-0.08765	-4.37927	-1.67407	-0.32463	2.28899	0.1969	0.47552	-0.29955	1.03747	-2.54677	-2.10092	-1.00703	-4.03275	-0.44247	-3.27409	0.3463	1.04364	1.7766	-1.74235	-2.79754	-1.10551	-2.54521	-3.92473
8_17_2020-11-GC	1.69035	3.00811	-1.5783	4.57596	-2.37176	3.30932	0.26467	1.08459	5.38312	1.9399	0.73294	2.42282	-0.10218	2.51976	-2.37861	2.71642	0.34404	0.32026	0.0001	-0.50509	-0.27075	-1.41659	-0.34398	0.12869	-4.37086	-1.62261	-0.0001	2.02045	0.40794	0.49643	-0.24433	1.07054	-2.6147	-2.42594	-1.66429	-2.27476	-0.24142	-2.99095	0.30841	0.9305	1.77915	-2.16182	-2.7798	-1.18547	-2.14819	-4.91312
9_9_2020-25-GC	1.55841	3.22618	-0.85712	4.49935	-1.68467	3.81268	0.71187	1.25239	5.42701	1.9322	0.97056	2.25502	0.01826	2.3206	-2.25213	3.33698	1.02194	0.22161	0.23246	-0.38152	0.24152	-1.33705	-0.4113	-0.22071	-3.65592	-2.03577	-0.19792	1.82008	0.40271	-0.01826	-0.85065	1.35512	-2.62916	-2.23627	-1.09534	-2.51453	-0.36318	-3.03918	0.4372	0.53652	1.29608	-1.93267	-2.41779	-0.73966	-2.46039	-4.54783
8_30_2020-56-GC	1.79756	2.85188	-0.0861	4.52435	-0.39585	3.48167	0.65026	1.08027	5.07783	1.25668	0.80384	2.3802	-0.46382	1.80117	-5.90207	3.14497	0.83302	0.49477	-0.25314	-0.09609	0.05628	-3.72172	-0.55002	-0.05628	-2.8568	-2.77661	0.61595	1.81022	0.1899	0.31941	-0.49304	1.30004	-2.78484	-2.45487	-1.68517	-4.04716	-0.62914	-3.2654	0.13802	0.75771	1.6069	-1.80754	-2.52391	-0.80581	-2.86121	-3.2867
9_2_2020-73-GC	1.37631	2.39283	-4.23695	4.73013	-4.65258	3.72381	-1.01592	1.3169	5.36295	1.95139	0.56742	2.32028	-0.03661	2.52791	-1.96356	2.85997	-0.94362	0.85892	0.84008	0.36652	-1.55514	-1.25419	0.1564	0.03661	-6.77757	-2.08649	-0.82093	1.79113	0.66048	0.23646	-0.38703	1.7671	-2.36156	-2.16741	-2.73968	-2.40602	-0.58887	-2.79992	0.6353	0.8797	1.21757	-1.11573	-2.24724	-0.28518	-2.41729	-4.37889
9_7_2020-56-GC	1.74547	3.55622	0.40685	4.48879	-0.43383	3.67214	1.52083	0.97159	5.53935	1.93512	1.27652	2.13824	-0.1703	2.35009	-1.52866	2.37032	1.82085	-0.00055	-0.38271	-1.04603	1.02332	-0.89273	-0.57529	-0.1946	-2.29094	-1.60358	0.07642	1.58354	0.04377	0.00055	-0.78627	0.58907	-2.45375	-2.1705	-0.32718	-2.26636	-0.21637	-3.85309	0.61126	0.37729	1.42127	-2.19504	-3.17971	-1.80463	-2.17284	-3.76159
9_2_2020-16-GC	1.87408	3.2654	0.50758	4.6372	0.08962	3.37396	1.22408	0.9101	5.32548	1.56448	1.01645	2.20963	-0.01343	1.96697	-5.24885	2.55302	1.43285	0.16182	-0.14263	-0.68073	0.69216	-2.8793	-0.6193	-0.34698	-2.24768	-3.06562	-0.52547	1.54367	0.01343	-0.2469	-0.90178	0.52434	-2.55925	-2.41153	-1.11313	-3.46197	-0.25643	-3.27077	0.43159	0.07696	1.0181	-2.03569	-3.12666	-1.5595	-2.18396	-4.12887
9_7_2020-16-GC	1.64802	2.82531	-0.94085	4.73977	-1.93347	3.22067	0.18741	0.93873	5.31414	1.77559	0.80765	2.44485	-0.45971	2.13053	-2.31251	2.6479	0.33799	0.27814	0.19673	-0.09764	-0.32539	-1.65457	-0.49117	0.09764	-3.69435	-1.93317	-0.14562	1.92932	0.16908	0.70897	-0.13681	1.44488	-2.53235	-2.38754	-1.78575	-2.48039	-0.53503	-3.03821	0.56925	0.89199	1.88011	-1.54647	-2.73434	-0.79264	-2.42433	-4.66212
8_19_2020-31-GC	1.95396	3.09138	-0.37679	4.89574	-1.47078	3.56209	0.8281	0.70473	5.78726	2.21464	0.8005	2.36455	-0.23788	2.51055	-2.68365	2.45648	0.97432	0.05895	-0.17442	-0.86927	0.12137	-1.35284	-0.39438	0.0285	-3.13472	-2.16856	-0.0285	1.91349	0.20671	0.13822	-0.74218	0.53756	-2.44005	-2.7609	-0.94709	-2.17457	-0.41736	-3.11532	0.75408	0.80647	1.45173	-1.85623	-3.30198	-1.64427	-2.25761	-4.64026
8_17_2020-24-GC	2.1222	3.29824	-0.17075	4.79191	-1.15244	3.99453	0.82371	1.30987	5.74867	2.10159	1.04809	2.45308	-0.08607	2.39936	-1.70922	2.82078	1.01842	0.1553	0.02703	-0.45031	0.17226	-0.9522	-0.23724	-0.02703	-2.90316	-2.7464	-0.2508	2.04265	0.29249	0.08106	-0.53577	0.9748	-2.35937	-2.17331	-0.60849	-2.11195	-0.04046	-2.97906	0.70807	0.75407	1.41491	-1.39285	-2.15432	-1.30351	-2.23333	-3.83917
9_9_2020-30-GC	1.76428	3.2712	-0.26189	4.47075	-1.26362	3.88874	1.02439	0.99772	5.38785	1.74111	1.02149	2.07472	-0.08651	2.41594	-1.81755	2.56892	1.25479	0.04709	0.02103	-0.69065	0.48677	-1.16896	-0.45411	-0.02103	-2.94514	-2.17333	-0.06084	1.63814	0.18494	0.05727	-0.64342	0.86788	-2.53175	-2.35356	-0.84948	-2.31242	-0.10477	-3.23528	0.65025	0.72181	1.50896	-1.7864	-3.03171	-1.04255	-2.35703	-4.14942
8_17_2020-21-GC	1.76079	3.04035	0.47466	4.76529	0.15169	3.52565	0.77016	1.76404	5.33796	1.57205	0.83667	2.32424	-0.10674	2.27379	-5.47947	2.37221	1.0467	-0.1042	-0.30584	-0.52452	0.31785	-3.06612	-0.4774	-0.45413	-2.22687	-2.67982	-0.60705	1.77924	0.1042	0.16044	-0.54871	0.97075	-2.59436	-1.9535	-0.35213	-3.45598	-0.33445	-3.39366	0.40281	0.36492	0.98332	-1.74568	-2.61282	-1.44886	-2.32873	-4.5475
9_7_2020-32-GC	2.19608	3.49021	-0.29166	5.1213	-1.18601	3.4771	0.95781	1.28505	5.90069	2.47153	1.22812	2.32669	0.1095	2.5356	-1.98021	2.88693	1.16888	0.01903	0.24245	-1.10753	0.38361	-1.12229	-0.64152	-0.38134	-2.99552	-1.74819	0.20696	1.65958	-0.01903	-0.24724	-1.03818	0.35367	-2.03634	-2.00792	-1.602	-2.02204	-0.04936	-3.06353	0.90804	0.35522	1.03488	-1.60004	-3.27027	-1.7512	-2.04657	-4.4579
8_19_2020-35-GC	1.62624	3.19351	-0.52051	4.8019	-1.48254	3.62993	0.86309	1.66108	5.49572	1.96654	0.93313	2.30999	-0.1943	2.39778	-1.85196	2.688	1.04942	0.20749	0.07373	-0.58306	0.20998	-0.98413	-0.24002	-0.07373	-3.27682	-1.56334	-0.3365	1.83234	0.30859	0.68444	-0.11238	0.77169	-2.58176	-1.86772	-0.941	-2.06512	-0.40756	-3.10064	0.48838	0.60719	1.55856	-2.03158	-2.88989	-1.74062	-2.2211	-5.01141
9_9_2020-27-GC	2.07803	2.34221	-2.43422	4.81445	-3.14736	3.80137	-0.77599	1.1764	5.57901	1.97702	0.42642	2.4947	-0.24501	2.2312	-2.25039	2.68069	-0.5833	0.38214	0.36829	-0.11236	-1.49272	-0.87289	-0.43704	0.20431	-4.90629	-1.16616	0.11236	2.27321	0.24664	1.00847	0.18822	1.39924	-2.3642	-2.15386	-1.69591	-1.77427	-0.33611	-2.9311	0.68195	1.15837	2.2301	-1.68655	-2.34345	-0.57017	-2.25394	-3.27697
8_30_2020-11-GC	2.06673	3.70198	0.29196	4.80181	-0.64538	3.90554	1.51444	1.79046	5.69825	2.08894	1.46704	2.48658	-0.36441	2.11674	-1.54713	2.78215	1.86654	0.29581	-0.09558	-0.44824	1.04805	-0.97718	-0.51134	-0.03734	-2.46828	-2.29085	0.03734	1.98032	0.244	-0.0651	-0.73366	1.03773	-2.32634	-1.66814	-1.21012	-2.01481	-0.19739	-3.08561	0.78618	0.677	1.47331	-1.83074	-3.08964	-1.19741	-2.20005	-3.54536
9_9_2020-5-GC	2.12294	3.1435	0.45787	5.01605	0.1319	3.39539	0.93106	1.48084	5.74712	1.86934	0.91837	2.32424	-0.13031	2.10774	-5.42357	2.87344	1.15713	0.02172	-0.02172	-0.41643	0.29509	-2.92912	-0.42305	-0.62331	-2.19667	-3.10132	-0.18263	1.90556	0.10511	0.22758	-0.51313	0.92614	-2.14465	-1.90375	-0.88056	-3.59248	-0.22206	-3.27335	0.71794	-0.06939	0.67577	-1.80811	-2.64147	-1.58797	-2.02196	-4.55658
9_2_2020-58-GC	1.48545	2.96347	-1.16717	4.8858	-1.90075	3.57199	0.60756	1.69208	5.70599	2.20665	0.74033	2.30564	-0.23608	2.31155	-2.17178	3.20881	0.84187	0.24989	0.19357	-0.11419	-0.04198	-1.21415	-0.53663	-0.21724	-3.87429	-1.97563	0.04198	1.85513	0.31647	0.14129	-0.62212	1.19171	-2.1809	-1.69188	-1.08306	-2.36902	-0.33563	-3.18119	0.91424	0.5258	1.24907	-2.15762	-2.40773	-0.84704	-2.14567	-4.13493
9_2_2020-24-GC	1.56708	2.90844	0.1074	4.46477	-0.04746	3.21187	0.92061	0.7736	5.21029	1.40415	0.7058	1.96746	-0.18478	2.19896	-5.64189	2.23211	1.20171	0.02647	-0.45492	-0.625	0.4496	-3.53034	-0.64244	-0.27068	-2.57262	-2.81697	-0.01447	1.5314	0.01447	0.0576	-0.659	0.57696	-2.74154	-2.36057	-1.60014	-3.69838	-0.43703	-3.52966	0.10809	0.40191	1.27774	-2.37377	-3.08225	-1.56073	-2.42213	-4.46295
9_2_2020-60-GC	1.95133	3.20844	-0.56723	5.08002	-0.84257	3.49779	0.74693	1.52006	5.82247	2.09765	0.92504	2.76386	0.03334	2.3887	-5.31909	3.00081	0.74694	0.25357	-0.06305	-0.93673	-0.04178	-3.02319	-0.23128	0.08046	-3.33933	-2.14608	0.87432	1.83576	0.08371	0.75034	-0.0805	-0.25912	-2.177	-1.73431	-0.98244	-3.25561	-0.03334	-3.23578	0.67406	0.51649	1.39817	-1.59842	-3.26849	-3.4605	-1.69304	-2.43072
9_9_2020-22-GC	2.24467	3.95832	0.80491	5.0758	-0.17235	3.54493	1.95505	1.00479	5.78288	2.45507	1.73536	2.28977	0.00491	2.55894	-1.20645	2.59446	2.2474	-0.18156	-0.00491	-0.67551	1.49461	-0.32496	-0.4914	-0.03505	-1.85634	-1.77618	-0.0187	2.12937	0.0457	0.34774	-0.43893	0.85729	-2.12862	-1.99898	-0.59504	-1.82209	-0.15415	-2.96982	0.8534	0.81841	1.72848	-1.4663	-2.79165	-2.17607	-1.73752	-4.3301
9_7_2020-6-GC	1.96547	3.86427	1.7004	5.04999	1.35625	3.73723	1.71054	1.05776	5.78316	2.03129	1.63548	2.25361	0.13425	1.9931	-5.19933	2.79835	2.11137	0.0636	-0.18595	-0.35338	1.28256	-2.422	-0.74115	-0.57556	-1.0059	-2.64288	-0.61863	1.56496	-0.00893	-0.47426	-1.32698	0.9642	-2.2172	-2.14857	-0.12443	-2.76903	0.00893	-3.1334	0.64283	-0.22153	0.70704	-1.72151	-2.73647	-1.46387	-2.42108	-3.40089
9_2_2020-46-GC	1.4419	2.49603	-1.52128	4.71626	-1.90023	3.2175	0.01194	1.38137	5.33949	1.64036	0.54434	2.57119	-0.16596	2.4786	-5.46305	2.87627	-0.06109	0.63121	0.07571	-0.19171	-0.82808	-3.04357	0.05503	0.40257	-4.34955	-2.23438	-0.01194	1.9982	0.72059	0.59892	-0.1383	1.37073	-2.55458	-2.1625	-1.98639	-3.08482	-0.40145	-3.00097	0.30355	1.04806	1.98869	-1.97319	-2.61172	-0.83049	-2.17086	-3.47767
9_7_2020-4-GC	1.8545	3.48081	0.94718	4.71613	0.60846	3.75816	1.27736	1.22881	5.59534	1.86578	1.22168	2.17496	-0.15302	2.51268	-5.42429	2.58029	1.62668	-0.14533	-0.22317	-0.58065	0.74553	-3.13141	-0.73509	-0.55719	-1.77459	-2.26778	0.34595	1.51755	0.04157	-0.68857	-1.25869	0.91363	-2.34326	-1.98202	-0.57127	-3.94745	-0.04157	-2.83525	0.54117	0.09059	0.82547	-1.58399	-2.73993	-1.22926	-2.38362	-3.26989
8_19_2020-15-GC	1.43561	3.3958	0.48287	4.51164	-0.00887	3.62341	0.74257	1.75791	5.34424	1.53474	1.17556	2.06203	-0.01866	1.81364	-5.55411	2.47672	1.09365	-0.03941	-0.20563	-0.61519	0.36605	-3.73645	-0.67355	-0.28905	-2.25892	-2.27402	0.19822	1.59684	0.00887	0.18787	-0.52955	0.73489	-2.76901	-1.74551	-0.65329	-4.23772	-0.31305	-3.22932	0.2137	0.46444	1.37441	-1.94577	-3.01849	-1.65685	-2.46043	-3.87569
